# Supplementary material for: Unravelling the fungal endomicrobiome of Picrorhiza kurrooa for increasing in-planta picroside biosynthesis using endophytic Trichoderma harzianum PKRF1
Source: Environ Microbiome. 2026 May 11;21:85. doi: 10.1186/s40793-026-00909-4 (PMC13330369; doi:10.1186/s40793-026-00909-4)
Supplement: Supplementary file 2 — Supplementary Material 2 [file 40793_2026_909_MOESM2_ESM.xlsx]

## Sheet: sorted
Table S8 Detailed list of PGP genes present in PKRF1
level1	level2	level3	level4	freq
COLONIZING_PLANT_SYSTEM	ADAPTION_TO_PIS-GENERAL_HYDROXYBENZOIC_ACID_DEGRADATION	ADAPTION_TO_PIS-GENERAL_HYDROXYBENZOIC_ACID_DEGRADATION_PATHWAY	graF->PGPT0005110	1
COLONIZING_PLANT_SYSTEM	ADAPTION_TO_PIS-GENERAL_HYDROXYBENZOIC_ACID_DEGRADATION	ADAPTION_TO_PIS-GENERAL_HYDROXYBENZOIC_ACID_DEGRADATION_PATHWAY	graF->PGPT0005110	2
COLONIZING_PLANT_SYSTEM	ADAPTION_TO_PIS-INHIBITION_OF_SALICYLIC_ACID|JASMONIC_ACID	ADAPTION_TO_PIS-REGULATION_BY_Nod_FACTORS	cysNC->PGPT0002395	1
COLONIZING_PLANT_SYSTEM	ADAPTION_TO_PIS-INHIBITION_OF_SALICYLIC_ACID|JASMONIC_ACID	ADAPTION_TO_PIS-SALICYLIC_ACID_DEGRADATION	ubiX|bsdB->PGPT0009565	1
COLONIZING_PLANT_SYSTEM	ADAPTION_TO_PIS-PLANT_3-NITROPROPIONATE|3-NPA_RESISTANCE	ADAPTION_TO_PIS-3-NITROPROPIONATE|3-NPA_DETOXIFICATION	ncd2|npd|pnoA->PGPT0006800	2
COLONIZING_PLANT_SYSTEM	ADAPTION_TO_PIS-PLANT_3-NITROPROPIONATE|3-NPA_RESISTANCE	ADAPTION_TO_PIS-3-NITROPROPIONATE|3-NPA_DETOXIFICATION	ncd2|npd|pnoA->PGPT0006800	3
COLONIZING_PLANT_SYSTEM	ADAPTION_TO_PIS-PLANT_CURCUMIN_RESISTANCE	ADAPTION_TO_PIS-CURCUMIN_DEGRADATION	curA|yncB->PGPT0023605	2
COLONIZING_PLANT_SYSTEM	ADAPTION_TO_PIS-PLANT_HYDROXYCINNAMIC_ACID_RESISTANCE	ADAPTION_TO_PIS-HCA_DEGRADATION-VANILLIN_INTERMEDIEATE	paaF|echA->PGPT0001860	2
COLONIZING_PLANT_SYSTEM	ADAPTION_TO_PIS-PLANT_HYDROXYCINNAMIC_ACID_RESISTANCE	ADAPTION_TO_PIS-PROTOCATECHUIC_ACID_DEGRADATION	pcaD|catD->PGPT0004995	1
COLONIZING_PLANT_SYSTEM	ADAPTION_TO_PIS-PLANT_HYDROXYCINNAMIC_ACID_RESISTANCE	ADAPTION_TO_PIS-HCA_DEGRADATION-VANILLIN_INTERMEDIEATE	paaF|echA->PGPT0001860	2
COLONIZING_PLANT_SYSTEM	ADAPTION_TO_PIS-PLANT_HYDROXYCINNAMIC_ACID_RESISTANCE	ADAPTION_TO_PIS-PROTOCATECHUIC_ACID_DEGRADATION	pcaC->PGPT0005005	1
COLONIZING_PLANT_SYSTEM	ADAPTION_TO_PIS-PLANT_HYDROXYCINNAMIC_ACID_RESISTANCE	ADAPTION_TO_PIS-PROTOCATECHUIC_ACID_DEGRADATION	pcaD|catD->PGPT0004995	13
COLONIZING_PLANT_SYSTEM	ADAPTION_TO_PIS-PLANT_LIPOIC_ACID_INTERFERRENCE	PLANT_LIPOIC_ACID_BIOSYNTHESIS	lipA->PGPT0003935	1
STRESS_CONTROL|BIOCONTROL	ANTIPROTOZOAN|ANTIPROTISTAL_ACTIVITY	ANTIPROTISTAL-PENTALENOLACTONE_METABOLISM	CYP105D->PGPT0011505	1
STRESS_CONTROL|BIOCONTROL	ANTIPROTOZOAN|ANTIPROTISTAL_ACTIVITY	ANTIPROTISTAL-PENTALENOLACTONE_METABOLISM	E4_2_3_7->PGPT0011470	2
STRESS_CONTROL|BIOCONTROL	ANTIPROTOZOAN|ANTIPROTISTAL_ACTIVITY	ANTIPROTISTAL-PENTALENOLACTONE_METABOLISM	ptlI|CYP183A->PGPT0011475	2
STRESS_CONTROL|BIOCONTROL	ANTIPROTOZOAN|ANTIPROTISTAL_ACTIVITY	ANTIPROTISTAL-VIOLACEIN_B_BIOSYNTHESIS	vioC->PGPT0009825	1
STRESS_CONTROL|BIOCONTROL	BACTERICIDAL_COMPOUNDS|ANTIBIOTICS	BACTERICIDAL-ANSAMITOCIN|RIFAMYCIN_METABOLISM	tktA|tktB->PGPT0011200	2
STRESS_CONTROL|BIOCONTROL	BACTERICIDAL_COMPOUNDS|ANTIBIOTICS	BACTERICIDAL-GRAMICIDIN_METABOLISM	lgrB->PGPT0032280	1
STRESS_CONTROL|BIOCONTROL	BACTERICIDAL_COMPOUNDS|ANTIBIOTICS	BACTERICIDAL-GRAMICIDIN_METABOLISM	lgrE->PGPT0032290	1
STRESS_CONTROL|BIOCONTROL	BACTERICIDAL_COMPOUNDS|ANTIBIOTICS	BACTERICIDAL-PRODIGIOSIN_METABOLISM	ymfI|fabG|efpI->PGPT0003180	7
STRESS_CONTROL|BIOCONTROL	BACTERICIDAL_COMPOUNDS|ANTIBIOTICS	BACTERICIDAL-SPERMIDINE|PUTRESCINE_METABOLISM	speB->PGPT0007775	1
STRESS_CONTROL|BIOCONTROL	BACTERICIDAL_COMPOUNDS|ANTIBIOTICS	BACTERICIDAL-SPERMIDINE|PUTRESCINE_METABOLISM	speC|speF|ODC1->PGPT0007765	1
STRESS_CONTROL|BIOCONTROL	BACTERICIDAL_COMPOUNDS|ANTIBIOTICS	BACTERICIDAL-TYPE_II_POLYKETIDE-OXY-|CHLOR-|TETRACYCLINE_METABOLISM	oxyF->PGPT0010320	1
STRESS_CONTROL|BIOCONTROL	BACTERICIDAL_COMPOUNDS|ANTIBIOTICS	BACTERICIDAL-ANSAMITOCIN|RIFAMYCIN_METABOLISM	tktA|tktB->PGPT0011200	1
STRESS_CONTROL|BIOCONTROL	BACTERICIDAL_COMPOUNDS|ANTIBIOTICS	BACTERICIDAL-CEPHALOPORIN_METABOLISM	cefG->PGPT0011015	1
STRESS_CONTROL|BIOCONTROL	BACTERICIDAL_COMPOUNDS|ANTIBIOTICS	BACTERICIDAL-LIVIDOMYCIN_METABOLISM	livY->PGPT0009930	1
STRESS_CONTROL|BIOCONTROL	BACTERICIDAL_COMPOUNDS|ANTIBIOTICS	BACTERICIDAL-NOCARDICIN_A-D_METABOLISM	nocB->PGPT0011030	1
STRESS_CONTROL|BIOCONTROL	BACTERICIDAL_COMPOUNDS|ANTIBIOTICS	BACTERICIDAL-PENICILLIN_METABOLISM	cefD->PGPT0010995	2
STRESS_CONTROL|BIOCONTROL	BACTERICIDAL_COMPOUNDS|ANTIBIOTICS	BACTERICIDAL-PENTALENOLACTONE_METABOLISM	CYP105D->PGPT0011505	1
STRESS_CONTROL|BIOCONTROL	BACTERICIDAL_COMPOUNDS|ANTIBIOTICS	BACTERICIDAL-PENTALENOLACTONE_METABOLISM	E4_2_3_7->PGPT0011470	2
STRESS_CONTROL|BIOCONTROL	BACTERICIDAL_COMPOUNDS|ANTIBIOTICS	BACTERICIDAL-PENTALENOLACTONE_METABOLISM	ptlI|CYP183A->PGPT0011475	2
STRESS_CONTROL|BIOCONTROL	BACTERICIDAL_COMPOUNDS|ANTIBIOTICS	BACTERICIDAL-PRODIGIOSIN_METABOLISM	fabD|bmyD->PGPT0008350	1
STRESS_CONTROL|BIOCONTROL	BACTERICIDAL_COMPOUNDS|ANTIBIOTICS	BACTERICIDAL-PRODIGIOSIN_METABOLISM	ymfI|fabG|efpI->PGPT0003180	24
STRESS_CONTROL|BIOCONTROL	BACTERICIDAL_COMPOUNDS|ANTIBIOTICS	BACTERICIDAL-REBECCAMYCIN_METABOLISM	rebC->PGPT0011100	1
STRESS_CONTROL|BIOCONTROL	BACTERICIDAL_COMPOUNDS|ANTIBIOTICS	BACTERICIDAL-SPERMIDINE|PUTRESCINE_METABOLISM	speB->PGPT0007775	3
STRESS_CONTROL|BIOCONTROL	BACTERICIDAL_COMPOUNDS|ANTIBIOTICS	BACTERICIDAL-SPERMIDINE|PUTRESCINE_METABOLISM	speD->PGPT0007760	1
STRESS_CONTROL|BIOCONTROL	BACTERICIDAL_COMPOUNDS|ANTIBIOTICS	BACTERICIDAL-SPERMIDINE|PUTRESCINE_METABOLISM	speE|SRM|SPEC_3|SPSD->PGPT0007750	1
STRESS_CONTROL|BIOCONTROL	BACTERICIDAL_COMPOUNDS|ANTIBIOTICS	BACTERICIDAL-SPERMIDINE|PUTRESCINE_METABOLISM	speG->PGPT0007790	2
STRESS_CONTROL|BIOCONTROL	BACTERICIDAL_COMPOUNDS|ANTIBIOTICS	BACTERICIDAL-SYRINGOPEPTIDE_METABOLISM	sypA->PGPT0010777	1
STRESS_CONTROL|BIOCONTROL	BACTERICIDAL_COMPOUNDS|ANTIBIOTICS	BACTERICIDAL-TOXOFLAVIN_METABOLISM	ribA->PGPT0007985	1
STRESS_CONTROL|BIOCONTROL	BACTERICIDAL_COMPOUNDS|ANTIBIOTICS	BACTERICIDAL-TOXOFLAVIN_METABOLISM	toxA->PGPT0009780	1
STRESS_CONTROL|BIOCONTROL	BACTERICIDAL_COMPOUNDS|ANTIBIOTICS	BACTERICIDAL-TYPE_II_POLYKETIDE-OXY-|CHLOR-|TETRACYCLINE_METABOLISM	otrA|tetM|tetO->PGPT0010355	2
STRESS_CONTROL|BIOCONTROL	BACTERICIDAL_COMPOUNDS|ANTIBIOTICS	BACTERICIDAL-TYPE_II_POLYKETIDE-OXY-|CHLOR-|TETRACYCLINE_METABOLISM	otrB|tcr->PGPT0010360	1
STRESS_CONTROL|BIOCONTROL	BACTERICIDAL_COMPOUNDS|ANTIBIOTICS	BACTERICIDAL-TYPE_II_POLYKETIDE-OXY-|CHLOR-|TETRACYCLINE_METABOLISM	oxyF->PGPT0010320	2
STRESS_CONTROL|BIOCONTROL	BACTERICIDAL_COMPOUNDS|ANTIBIOTICS	BACTERICIDAL-VIOLACEIN_B_METABOLISM	vioC->PGPT0009825	1
STRESS_CONTROL|BIOCONTROL	BACTERICIDAL_COMPOUNDS|ANTIBIOTICS	BACTERICIDAL-VIOLACEIN_DERIVATE_METABOLISM	vioC->PGPT0009825	1
STRESS_CONTROL|BIOCONTROL	BIOTIC_STRESS_RESISTANCE-PHENAZINE_DERIVATES	BIOTIC_STRESS_RESISTANCE-PHENAZINE-1-CARBOXYLIC_ACID_BIOSYNTHESIS	aroE->PGPT0012890	1
STRESS_CONTROL|BIOCONTROL	BIOTIC_STRESS_RESISTANCE-PHENAZINE_DERIVATES	BIOTIC_STRESS_RESISTANCE-PHENAZINE-1-CARBOXYLIC_ACID_BIOSYNTHESIS	aroKB->PGPT0012880	1
STRESS_CONTROL|BIOCONTROL	BIOTIC_STRESS_RESISTANCE-PHENAZINE_DERIVATES	BIOTIC_STRESS_RESISTANCE-PHENAZINE_BIOSYNTHESIS	trpE|phnA->PGPT0007095	1
STRESS_CONTROL|BIOCONTROL	BIOTIC_STRESS_RESISTANCE-PHENAZINE_DERIVATES	BIOTIC_STRESS_RESISTANCE-PHENAZINE-1-CARBOXYLIC_ACID_BIOSYNTHESIS	3_deoxy_7_phosphoheptulonate_synthase|aroF|aroG|aroH->PGPT0012920	1
STRESS_CONTROL|BIOCONTROL	BIOTIC_STRESS_RESISTANCE-PHENAZINE_DERIVATES	BIOTIC_STRESS_RESISTANCE-PHENAZINE-1-CARBOXYLIC_ACID_BIOSYNTHESIS	aroB->PGPT0012875	1
STRESS_CONTROL|BIOCONTROL	BIOTIC_STRESS_RESISTANCE-PHENAZINE_DERIVATES	BIOTIC_STRESS_RESISTANCE-PHENAZINE-1-CARBOXYLIC_ACID_BIOSYNTHESIS	aroD->PGPT0012885	1
STRESS_CONTROL|BIOCONTROL	BIOTIC_STRESS_RESISTANCE-PHENAZINE_DERIVATES	BIOTIC_STRESS_RESISTANCE-PHENAZINE-1-CARBOXYLIC_ACID_BIOSYNTHESIS	aroF->PGPT0012910	1
STRESS_CONTROL|BIOCONTROL	BIOTIC_STRESS_RESISTANCE-PHENAZINE_DERIVATES	BIOTIC_STRESS_RESISTANCE-PHENAZINE_BIOSYNTHESIS	phzF|yddE->PGPT0012805	1
STRESS_CONTROL|BIOCONTROL	BIOTIC_STRESS_RESISTANCE-PHYTOTOXIN_DEGRADATION	BIOTIC_STRESS_RESISTANCE-TABTOXIN_NEUTRALIZATION	ttr->PGPT0012925	1
STRESS_CONTROL|BIOCONTROL	BIOTIC_STRESS_RESISTANCE-PHYTOTOXIN_DEGRADATION	BIOTIC_STRESS_RESISTANCE-TABTOXIN_NEUTRALIZATION	ttr->PGPT0012925	2
STRESS_CONTROL|BIOCONTROL	BIOTIC_STRESS_RESISTANCE-VOLATILES	BIOTIC_STRESS_RESISTANCE-ACETOIN|2|3-BUTANEDIOL_VOLATILE_BIOSYNTHESIS	aceF|pdhC->PGPT0001390	1
STRESS_CONTROL|BIOCONTROL	BIOTIC_STRESS_RESISTANCE-VOLATILES	BIOTIC_STRESS_RESISTANCE-ACETOIN|2|3-BUTANEDIOL_VOLATILE_BIOSYNTHESIS	budC->PGPT0008190	2
STRESS_CONTROL|BIOCONTROL	BIOTIC_STRESS_RESISTANCE-VOLATILES	BIOTIC_STRESS_RESISTANCE-ACETOIN|2|3-BUTANEDIOL_VOLATILE_BIOSYNTHESIS	ilvH|ilvN->PGPT0008205	1
STRESS_CONTROL|BIOCONTROL	BIOTIC_STRESS_RESISTANCE-VOLATILES	BIOTIC_STRESS_RESISTANCE-ALCOHOL|KETONE_VOLATILE_METABOLISM	adh2_1->PGPT0008290	1
STRESS_CONTROL|BIOCONTROL	BIOTIC_STRESS_RESISTANCE-VOLATILES	BIOTIC_STRESS_RESISTANCE-ALCOHOL|KETONE_VOLATILE_METABOLISM	bdh->PGPT0008310	1
STRESS_CONTROL|BIOCONTROL	BIOTIC_STRESS_RESISTANCE-VOLATILES	BIOTIC_STRESS_RESISTANCE-ALCOHOL|KETONE_VOLATILE_METABOLISM	hydroxymethylglutaryl_CoA_synthase->PGPT0008340	1
STRESS_CONTROL|BIOCONTROL	BIOTIC_STRESS_RESISTANCE-VOLATILES	BIOTIC_STRESS_RESISTANCE-VOLATILE_RELATED_FATTY_ACID_METABOLISM	acd->PGPT0008385	1
STRESS_CONTROL|BIOCONTROL	BIOTIC_STRESS_RESISTANCE-VOLATILES	BIOTIC_STRESS_RESISTANCE-VOLATILE_RELATED_FATTY_ACID_METABOLISM	desA->PGPT0008400	1
STRESS_CONTROL|BIOCONTROL	BIOTIC_STRESS_RESISTANCE-VOLATILES	BIOTIC_STRESS_RESISTANCE-VOLATILE_RELATED_FATTY_ACID_METABOLISM	fabF->PGPT0008360	1
STRESS_CONTROL|BIOCONTROL	BIOTIC_STRESS_RESISTANCE-VOLATILES	BIOTIC_STRESS_RESISTANCE-VOLATILE_RELATED_FATTY_ACID_METABOLISM	fadD->PGPT0008380	1
STRESS_CONTROL|BIOCONTROL	BIOTIC_STRESS_RESISTANCE-VOLATILES	BIOTIC_STRESS_RESISTANCE-VOLATILE_RELATED_FATTY_ACID_METABOLISM	ymfI|fabG|efpI->PGPT0003180	7
STRESS_CONTROL|BIOCONTROL	BIOTIC_STRESS_RESISTANCE-VOLATILES	BIOTIC_STRESS_RESISTANCE-ACETOIN|2|3-BUTANEDIOL_VOLATILE_BIOSYNTHESIS	aceF|pdhC->PGPT0001390	1
STRESS_CONTROL|BIOCONTROL	BIOTIC_STRESS_RESISTANCE-VOLATILES	BIOTIC_STRESS_RESISTANCE-ACETOIN|2|3-BUTANEDIOL_VOLATILE_BIOSYNTHESIS	budA|aldC|aldB|alsD->PGPT0008180	2
STRESS_CONTROL|BIOCONTROL	BIOTIC_STRESS_RESISTANCE-VOLATILES	BIOTIC_STRESS_RESISTANCE-ACETOIN|2|3-BUTANEDIOL_VOLATILE_BIOSYNTHESIS	budB|ilvK|alsS|ilvB|ilvG|ilvI->PGPT0008185	4
STRESS_CONTROL|BIOCONTROL	BIOTIC_STRESS_RESISTANCE-VOLATILES	BIOTIC_STRESS_RESISTANCE-ACETOIN|2|3-BUTANEDIOL_VOLATILE_BIOSYNTHESIS	budC->PGPT0008190	6
STRESS_CONTROL|BIOCONTROL	BIOTIC_STRESS_RESISTANCE-VOLATILES	BIOTIC_STRESS_RESISTANCE-ACETOIN|2|3-BUTANEDIOL_VOLATILE_BIOSYNTHESIS	butA|ydjL|budC->PGPT0008195	2
STRESS_CONTROL|BIOCONTROL	BIOTIC_STRESS_RESISTANCE-VOLATILES	BIOTIC_STRESS_RESISTANCE-ACETOIN|2|3-BUTANEDIOL_VOLATILE_BIOSYNTHESIS	lpd|pdhD->PGPT0001380	1
STRESS_CONTROL|BIOCONTROL	BIOTIC_STRESS_RESISTANCE-VOLATILES	BIOTIC_STRESS_RESISTANCE-ALCOHOL|KETONE_VOLATILE_METABOLISM	OXCT_like->PGPT0008335	4
STRESS_CONTROL|BIOCONTROL	BIOTIC_STRESS_RESISTANCE-VOLATILES	BIOTIC_STRESS_RESISTANCE-ALCOHOL|KETONE_VOLATILE_METABOLISM	adh2_1->PGPT0008290	1
STRESS_CONTROL|BIOCONTROL	BIOTIC_STRESS_RESISTANCE-VOLATILES	BIOTIC_STRESS_RESISTANCE-ALCOHOL|KETONE_VOLATILE_METABOLISM	atoB->PGPT0008320	1
STRESS_CONTROL|BIOCONTROL	BIOTIC_STRESS_RESISTANCE-VOLATILES	BIOTIC_STRESS_RESISTANCE-ALCOHOL|KETONE_VOLATILE_METABOLISM	bdh->PGPT0008310	1
STRESS_CONTROL|BIOCONTROL	BIOTIC_STRESS_RESISTANCE-VOLATILES	BIOTIC_STRESS_RESISTANCE-ALCOHOL|KETONE_VOLATILE_METABOLISM	hmgL->PGPT0008315	1
STRESS_CONTROL|BIOCONTROL	BIOTIC_STRESS_RESISTANCE-VOLATILES	BIOTIC_STRESS_RESISTANCE-HYDROXYACETONE_VOLATILE_BIOSYNTHESIS	yghZ->PGPT0008285	1
STRESS_CONTROL|BIOCONTROL	BIOTIC_STRESS_RESISTANCE-VOLATILES	BIOTIC_STRESS_RESISTANCE-VOLATILE_RELATED_FATTY_ACID_METABOLISM	acd->PGPT0008385	1
STRESS_CONTROL|BIOCONTROL	BIOTIC_STRESS_RESISTANCE-VOLATILES	BIOTIC_STRESS_RESISTANCE-VOLATILE_RELATED_FATTY_ACID_METABOLISM	fabD|bmyD->PGPT0008350	1
STRESS_CONTROL|BIOCONTROL	BIOTIC_STRESS_RESISTANCE-VOLATILES	BIOTIC_STRESS_RESISTANCE-VOLATILE_RELATED_FATTY_ACID_METABOLISM	fabF->PGPT0008360	2
STRESS_CONTROL|BIOCONTROL	BIOTIC_STRESS_RESISTANCE-VOLATILES	BIOTIC_STRESS_RESISTANCE-VOLATILE_RELATED_FATTY_ACID_METABOLISM	fadD->PGPT0008380	8
STRESS_CONTROL|BIOCONTROL	BIOTIC_STRESS_RESISTANCE-VOLATILES	BIOTIC_STRESS_RESISTANCE-VOLATILE_RELATED_FATTY_ACID_METABOLISM	ymfI|fabG|efpI->PGPT0003180	24
COMPETITIVE_EXCLUSION|CE	CE-BACTERIAL_FITNESS-ENERGY_METABOLISM	CE-BACTERIAL_FITNESS-AEROBIC_RESPIRATION|OXIDATIVE_PHOSPHORYLATION	ndh->PGPT0004020	1
COMPETITIVE_EXCLUSION|CE	CE-BACTERIAL_FITNESS-ENERGY_METABOLISM	CE-BACTERIAL_FITNESS-AEROBIC_RESPIRATION|OXIDATIVE_PHOSPHORYLATION	nuoD->PGPT0026805	1
COMPETITIVE_EXCLUSION|CE	CE-BACTERIAL_FITNESS-ENERGY_METABOLISM	CE-BACTERIAL_FITNESS-AEROBIC_RESPIRATION|OXIDATIVE_PHOSPHORYLATION	ndh->PGPT0004020	9
COMPETITIVE_EXCLUSION|CE	CE-BACTERIAL_FITNESS-ENERGY_METABOLISM	CE-BACTERIAL_FITNESS-AEROBIC_RESPIRATION|OXIDATIVE_PHOSPHORYLATION	nuoB->PGPT0026785	1
COMPETITIVE_EXCLUSION|CE	CE-BACTERIAL_FITNESS-ENERGY_METABOLISM	CE-BACTERIAL_FITNESS-AEROBIC_RESPIRATION|OXIDATIVE_PHOSPHORYLATION	nuoF->PGPT0026815	1
COMPETITIVE_EXCLUSION|CE	CE-BACTERIAL_FITNESS-ENVIROMENTAL_SURRIVAL	CE-BACTERIAL_FITNESS-ENVIRONMENTAL_SURRIVAL-GLYCOGEN_BIOSYNTHESIS	glgP->PGPT0018545	1
COMPETITIVE_EXCLUSION|CE	CE-BACTERIAL_FITNESS-MULTIDRUG_RESISTANCE	CE-BACTERIAL_FITNESS-MULTIDRUG_TRANSPORT-EFFLUX_PUMP_AbcA	abcA|bmrA->PGPT0028965	1
COMPETITIVE_EXCLUSION|CE	CE-BACTERIAL_FITNESS-MULTIDRUG_RESISTANCE	CE-BACTERIAL_FITNESS-MULTIDRUG_TRANSPORT-EFFLUX_PUMP_QacA	smvA|qacA|lfrA->PGPT0028045	1
COMPETITIVE_EXCLUSION|CE	CE-BACTERIAL_FITNESS-MULTIDRUG_RESISTANCE	CE-BACTERIAL_FITNESS-OTHER_MULTIDRUG_EFFLUX_GENES	TC_MATE|norM|mdtK|dinF->PGPT0029115	1
COMPETITIVE_EXCLUSION|CE	CE-BACTERIAL_FITNESS-MULTIDRUG_RESISTANCE	CE-BACTERIAL_FITNESS-OTHER_MULTIDRUG_EFFLUX_GENES	TPO1->PGPT0029125	3
COMPETITIVE_EXCLUSION|CE	CE-BACTERIAL_FITNESS-MULTIDRUG_RESISTANCE	CE-BACTERIAL_FITNESS-OTHER_MULTIDRUG_EFFLUX_GENES	blt->PGPT0003185	1
COMPETITIVE_EXCLUSION|CE	CE-BACTERIAL_FITNESS-MULTIDRUG_RESISTANCE	CE-BACTERIAL_FITNESS-OTHER_MULTIDRUG_EFFLUX_GENES	emrB->PGPT0029220	1
COMPETITIVE_EXCLUSION|CE	CE-BACTERIAL_FITNESS-MULTIDRUG_RESISTANCE	CE-BACTERIAL_FITNESS-OTHER_MULTIDRUG_EFFLUX_GENES	mdlB|smdB->PGPT0029045	1
COMPETITIVE_EXCLUSION|CE	CE-BACTERIAL_FITNESS-MULTIDRUG_RESISTANCE	CE-BACTERIAL_FITNESS-OTHER_MULTIDRUG_EFFLUX_GENES	yebQ->PGPT0029160	1
COMPETITIVE_EXCLUSION|CE	CE-BACTERIAL_FITNESS-MULTIDRUG_RESISTANCE	CE-BACTERIAL_FITNESS-MULTIDRUG_TRANSPORT-EFFLUX_PUMP_AbcA	norG->PGPT0028960	1
COMPETITIVE_EXCLUSION|CE	CE-BACTERIAL_FITNESS-MULTIDRUG_RESISTANCE	CE-BACTERIAL_FITNESS-MULTIDRUG_TRANSPORT-EFFLUX_PUMP_NorB	norG->PGPT0028960	1
COMPETITIVE_EXCLUSION|CE	CE-BACTERIAL_FITNESS-MULTIDRUG_RESISTANCE	CE-BACTERIAL_FITNESS-MULTIDRUG_TRANSPORT-EFFLUX_PUMP_QacA	smvA|qacA|lfrA->PGPT0028045	2
COMPETITIVE_EXCLUSION|CE	CE-BACTERIAL_FITNESS-MULTIDRUG_RESISTANCE	CE-BACTERIAL_FITNESS-OTHER_MULTIDRUG_EFFLUX_GENES	TC_MATE|norM|mdtK|dinF->PGPT0029115	1
COMPETITIVE_EXCLUSION|CE	CE-BACTERIAL_FITNESS-MULTIDRUG_RESISTANCE	CE-BACTERIAL_FITNESS-OTHER_MULTIDRUG_EFFLUX_GENES	TPO1->PGPT0029125	20
COMPETITIVE_EXCLUSION|CE	CE-BACTERIAL_FITNESS-MULTIDRUG_RESISTANCE	CE-BACTERIAL_FITNESS-OTHER_MULTIDRUG_EFFLUX_GENES	blt->PGPT0003185	1
COMPETITIVE_EXCLUSION|CE	CE-BACTERIAL_FITNESS-MULTIDRUG_RESISTANCE	CE-BACTERIAL_FITNESS-OTHER_MULTIDRUG_EFFLUX_GENES	efrB->PGPT0029030	1
COMPETITIVE_EXCLUSION|CE	CE-BACTERIAL_FITNESS-MULTIDRUG_RESISTANCE	CE-BACTERIAL_FITNESS-OTHER_MULTIDRUG_EFFLUX_GENES	emrB->PGPT0029220	2
COMPETITIVE_EXCLUSION|CE	CE-BACTERIAL_FITNESS-MULTIDRUG_RESISTANCE	CE-BACTERIAL_FITNESS-OTHER_MULTIDRUG_EFFLUX_GENES	vcaM->PGPT0029145	1
COMPETITIVE_EXCLUSION|CE	CE-BACTERIAL_FITNESS-RESISTANCE_TO_ANTIMICROBIAL|TOXIC_COMPOUNDS	CE-BACTERIAL_FITNESS-3-NITROPROPIONATE|3-NPA_RESISTANCE	ncd2|npd|pnoA->PGPT0006800	2
COMPETITIVE_EXCLUSION|CE	CE-BACTERIAL_FITNESS-RESISTANCE_TO_ANTIMICROBIAL|TOXIC_COMPOUNDS	CE-BACTERIAL_FITNESS-ANTIMICROBIAL_COMPUND_RESSITANCE-ACETOIN|2|3-BUTANEDIOL_SYNTHESIS	aceF|pdhC->PGPT0001390	1
COMPETITIVE_EXCLUSION|CE	CE-BACTERIAL_FITNESS-RESISTANCE_TO_ANTIMICROBIAL|TOXIC_COMPOUNDS	CE-BACTERIAL_FITNESS-ANTIMICROBIAL_COMPUND_RESSITANCE-ACETOIN|2|3-BUTANEDIOL_SYNTHESIS	budC->PGPT0008190	2
COMPETITIVE_EXCLUSION|CE	CE-BACTERIAL_FITNESS-RESISTANCE_TO_ANTIMICROBIAL|TOXIC_COMPOUNDS	CE-BACTERIAL_FITNESS-ANTIMICROBIAL_COMPUND_RESSITANCE-ACETOIN|2|3-BUTANEDIOL_SYNTHESIS	ilvH|ilvN->PGPT0008205	1
COMPETITIVE_EXCLUSION|CE	CE-BACTERIAL_FITNESS-RESISTANCE_TO_ANTIMICROBIAL|TOXIC_COMPOUNDS	CE-BACTERIAL_FITNESS-HYDROXYBENZOIC_ACID_GALLATE_RESISTANCE	graF->PGPT0005110	1
COMPETITIVE_EXCLUSION|CE	CE-BACTERIAL_FITNESS-RESISTANCE_TO_ANTIMICROBIAL|TOXIC_COMPOUNDS	CE-BACTERIAL_FITNESS-HYDROXYCINNAMIC_ACID_RESISTANCE	paaF|echA->PGPT0001860	2
COMPETITIVE_EXCLUSION|CE	CE-BACTERIAL_FITNESS-RESISTANCE_TO_ANTIMICROBIAL|TOXIC_COMPOUNDS	CE-BACTERIAL_FITNESS-HYDROXYCINNAMIC_ACID_RESISTANCE	pcaD|catD->PGPT0004995	1
COMPETITIVE_EXCLUSION|CE	CE-BACTERIAL_FITNESS-RESISTANCE_TO_ANTIMICROBIAL|TOXIC_COMPOUNDS	CE-BACTERIAL_FITNESS-METHYLGLYOXAL_DETOXIFICATION	yfkM|pfpI|yraA->PGPT0015010	1
COMPETITIVE_EXCLUSION|CE	CE-BACTERIAL_FITNESS-RESISTANCE_TO_ANTIMICROBIAL|TOXIC_COMPOUNDS	CE-BACTERIAL_FITNESS-METHYLGLYOXAL_DETOXIFICATION	yvgN->PGPT0014985	1
COMPETITIVE_EXCLUSION|CE	CE-BACTERIAL_FITNESS-RESISTANCE_TO_ANTIMICROBIAL|TOXIC_COMPOUNDS	CE-BACTERIAL_FITNESS-PROPIONATE-3-NITRATE-DERIVATE_RESISTANCE	ncd2|npd|pnoA->PGPT0006800	2
COMPETITIVE_EXCLUSION|CE	CE-BACTERIAL_FITNESS-RESISTANCE_TO_ANTIMICROBIAL|TOXIC_COMPOUNDS	CE-BACTERIAL_FITNESS-QUINOLONE_RESISTANCE	smvA|qacA|lfrA->PGPT0028045	1
COMPETITIVE_EXCLUSION|CE	CE-BACTERIAL_FITNESS-RESISTANCE_TO_ANTIMICROBIAL|TOXIC_COMPOUNDS	CE-BACTERIAL_FITNESS-RESISTANCE_TO_ANTIMICROBIAL_PEPTIDES	ppiA->PGPT0015110	1
COMPETITIVE_EXCLUSION|CE	CE-BACTERIAL_FITNESS-RESISTANCE_TO_ANTIMICROBIAL|TOXIC_COMPOUNDS	CE-BACTERIAL_FITNESS-RESISTANCE_TO_ANTIMICROBIAL_PEPTIDES	ppiB->PGPT0015111	1
COMPETITIVE_EXCLUSION|CE	CE-BACTERIAL_FITNESS-RESISTANCE_TO_ANTIMICROBIAL|TOXIC_COMPOUNDS	CE-BACTERIAL_FITNESS-SALICYLIC_ACID_RESISTANCE	ubiX|bsdB->PGPT0009565	1
COMPETITIVE_EXCLUSION|CE	CE-BACTERIAL_FITNESS-RESISTANCE_TO_ANTIMICROBIAL|TOXIC_COMPOUNDS	CE-BACTERIAL_FITNESS-TABTOXININE-BETA-LACTAM_RESISTANCE	ttr->PGPT0012925	1
COMPETITIVE_EXCLUSION|CE	CE-BACTERIAL_FITNESS-RESISTANCE_TO_ANTIMICROBIAL|TOXIC_COMPOUNDS	CE-BACTERIAL_FITNESS-TETRACYCLINE_RESISTANCE	tetA->PGPT0027875	1
COMPETITIVE_EXCLUSION|CE	CE-BACTERIAL_FITNESS-RESISTANCE_TO_ANTIMICROBIAL|TOXIC_COMPOUNDS	CE-BACTERIAL_FITNESS-TETRACYCLINE_RESISTANCE	tetX->PGPT0027865	1
COMPETITIVE_EXCLUSION|CE	CE-BACTERIAL_FITNESS-RESISTANCE_TO_ANTIMICROBIAL|TOXIC_COMPOUNDS	CE-BACTERIAL_FITNESS-3-NITROPROPIONATE|3-NPA_RESISTANCE	ncd2|npd|pnoA->PGPT0006800	3
COMPETITIVE_EXCLUSION|CE	CE-BACTERIAL_FITNESS-RESISTANCE_TO_ANTIMICROBIAL|TOXIC_COMPOUNDS	CE-BACTERIAL_FITNESS-3-PHENYLPROPIONIC_ACID|CINNAMIC_ACID_RESISTANCE	hcaD_like->PGPT0028500	1
COMPETITIVE_EXCLUSION|CE	CE-BACTERIAL_FITNESS-RESISTANCE_TO_ANTIMICROBIAL|TOXIC_COMPOUNDS	CE-BACTERIAL_FITNESS-5-NITROIMIDAZOLE_ANTIBIOTIC_RESISTANCE-AZOMYZIN	nimD->PGPT0028780	1
COMPETITIVE_EXCLUSION|CE	CE-BACTERIAL_FITNESS-RESISTANCE_TO_ANTIMICROBIAL|TOXIC_COMPOUNDS	CE-BACTERIAL_FITNESS-AMINOGLYCOSIDES_RESISTANCE-STREPTOMYCIN|KANAMYCIN|AMIKACIN	sat3->PGPT0028665	1
COMPETITIVE_EXCLUSION|CE	CE-BACTERIAL_FITNESS-RESISTANCE_TO_ANTIMICROBIAL|TOXIC_COMPOUNDS	CE-BACTERIAL_FITNESS-ANTIMICROBIAL_COMPUND_RESSITANCE-ACETOIN|2|3-BUTANEDIOL_SYNTHESIS	aceF|pdhC->PGPT0001390	1
COMPETITIVE_EXCLUSION|CE	CE-BACTERIAL_FITNESS-RESISTANCE_TO_ANTIMICROBIAL|TOXIC_COMPOUNDS	CE-BACTERIAL_FITNESS-ANTIMICROBIAL_COMPUND_RESSITANCE-ACETOIN|2|3-BUTANEDIOL_SYNTHESIS	budA|aldC|aldB|alsD->PGPT0008180	2
COMPETITIVE_EXCLUSION|CE	CE-BACTERIAL_FITNESS-RESISTANCE_TO_ANTIMICROBIAL|TOXIC_COMPOUNDS	CE-BACTERIAL_FITNESS-ANTIMICROBIAL_COMPUND_RESSITANCE-ACETOIN|2|3-BUTANEDIOL_SYNTHESIS	budB|ilvK|alsS|ilvB|ilvG|ilvI->PGPT0008185	4
COMPETITIVE_EXCLUSION|CE	CE-BACTERIAL_FITNESS-RESISTANCE_TO_ANTIMICROBIAL|TOXIC_COMPOUNDS	CE-BACTERIAL_FITNESS-ANTIMICROBIAL_COMPUND_RESSITANCE-ACETOIN|2|3-BUTANEDIOL_SYNTHESIS	budC->PGPT0008190	6
COMPETITIVE_EXCLUSION|CE	CE-BACTERIAL_FITNESS-RESISTANCE_TO_ANTIMICROBIAL|TOXIC_COMPOUNDS	CE-BACTERIAL_FITNESS-ANTIMICROBIAL_COMPUND_RESSITANCE-ACETOIN|2|3-BUTANEDIOL_SYNTHESIS	butA|ydjL|budC->PGPT0008195	2
COMPETITIVE_EXCLUSION|CE	CE-BACTERIAL_FITNESS-RESISTANCE_TO_ANTIMICROBIAL|TOXIC_COMPOUNDS	CE-BACTERIAL_FITNESS-ANTIMICROBIAL_COMPUND_RESSITANCE-ACETOIN|2|3-BUTANEDIOL_SYNTHESIS	lpd|pdhD->PGPT0001380	1
COMPETITIVE_EXCLUSION|CE	CE-BACTERIAL_FITNESS-RESISTANCE_TO_ANTIMICROBIAL|TOXIC_COMPOUNDS	CE-BACTERIAL_FITNESS-BACIMETHRIN|CF3-HMP_DETOXIFICATION	yjjX->PGPT0021540	1
COMPETITIVE_EXCLUSION|CE	CE-BACTERIAL_FITNESS-RESISTANCE_TO_ANTIMICROBIAL|TOXIC_COMPOUNDS	CE-BACTERIAL_FITNESS-BLEOMYCIN_RESISTANCE	gloA|ywbC->PGPT0013300	4
COMPETITIVE_EXCLUSION|CE	CE-BACTERIAL_FITNESS-RESISTANCE_TO_ANTIMICROBIAL|TOXIC_COMPOUNDS	CE-BACTERIAL_FITNESS-CATECHOL_RESISTANCE	catE->PGPT0005050	1
COMPETITIVE_EXCLUSION|CE	CE-BACTERIAL_FITNESS-RESISTANCE_TO_ANTIMICROBIAL|TOXIC_COMPOUNDS	CE-BACTERIAL_FITNESS-FOSFOMYCIN_RESISTANCE	gloA|ywbC->PGPT0013300	4
COMPETITIVE_EXCLUSION|CE	CE-BACTERIAL_FITNESS-RESISTANCE_TO_ANTIMICROBIAL|TOXIC_COMPOUNDS	CE-BACTERIAL_FITNESS-HYDROXYBENZOIC_ACID_GALLATE_RESISTANCE	graF->PGPT0005110	2
COMPETITIVE_EXCLUSION|CE	CE-BACTERIAL_FITNESS-RESISTANCE_TO_ANTIMICROBIAL|TOXIC_COMPOUNDS	CE-BACTERIAL_FITNESS-HYDROXYCINNAMIC_ACID_RESISTANCE	paaF|echA->PGPT0001860	2
COMPETITIVE_EXCLUSION|CE	CE-BACTERIAL_FITNESS-RESISTANCE_TO_ANTIMICROBIAL|TOXIC_COMPOUNDS	CE-BACTERIAL_FITNESS-HYDROXYCINNAMIC_ACID_RESISTANCE	pcaC->PGPT0005005	1
COMPETITIVE_EXCLUSION|CE	CE-BACTERIAL_FITNESS-RESISTANCE_TO_ANTIMICROBIAL|TOXIC_COMPOUNDS	CE-BACTERIAL_FITNESS-HYDROXYCINNAMIC_ACID_RESISTANCE	pcaD|catD->PGPT0004995	13
COMPETITIVE_EXCLUSION|CE	CE-BACTERIAL_FITNESS-RESISTANCE_TO_ANTIMICROBIAL|TOXIC_COMPOUNDS	CE-BACTERIAL_FITNESS-METHYLGLYOXAL_DETOXIFICATION	aldA->PGPT0001725	1
COMPETITIVE_EXCLUSION|CE	CE-BACTERIAL_FITNESS-RESISTANCE_TO_ANTIMICROBIAL|TOXIC_COMPOUNDS	CE-BACTERIAL_FITNESS-METHYLGLYOXAL_DETOXIFICATION	gloA|ywbC->PGPT0013300	4
COMPETITIVE_EXCLUSION|CE	CE-BACTERIAL_FITNESS-RESISTANCE_TO_ANTIMICROBIAL|TOXIC_COMPOUNDS	CE-BACTERIAL_FITNESS-METHYLGLYOXAL_DETOXIFICATION	yvgN->PGPT0014985	2
COMPETITIVE_EXCLUSION|CE	CE-BACTERIAL_FITNESS-RESISTANCE_TO_ANTIMICROBIAL|TOXIC_COMPOUNDS	CE-BACTERIAL_FITNESS-PROPIONATE-3-NITRATE-DERIVATE_RESISTANCE	ncd2|npd|pnoA->PGPT0006800	3
COMPETITIVE_EXCLUSION|CE	CE-BACTERIAL_FITNESS-RESISTANCE_TO_ANTIMICROBIAL|TOXIC_COMPOUNDS	CE-BACTERIAL_FITNESS-QUINOLONE_RESISTANCE	smvA|qacA|lfrA->PGPT0028045	2
COMPETITIVE_EXCLUSION|CE	CE-BACTERIAL_FITNESS-RESISTANCE_TO_ANTIMICROBIAL|TOXIC_COMPOUNDS	CE-BACTERIAL_FITNESS-RESISTANCE_TO_ANTIMICROBIAL_PEPTIDES	dltA->PGPT0020055	1
COMPETITIVE_EXCLUSION|CE	CE-BACTERIAL_FITNESS-RESISTANCE_TO_ANTIMICROBIAL|TOXIC_COMPOUNDS	CE-BACTERIAL_FITNESS-RESISTANCE_TO_ANTIMICROBIAL_PEPTIDES	dltE->PGPT0013220	1
COMPETITIVE_EXCLUSION|CE	CE-BACTERIAL_FITNESS-RESISTANCE_TO_ANTIMICROBIAL|TOXIC_COMPOUNDS	CE-BACTERIAL_FITNESS-RESISTANCE_TO_ANTIMICROBIAL_PEPTIDES	ppiB->PGPT0015111	3
COMPETITIVE_EXCLUSION|CE	CE-BACTERIAL_FITNESS-RESISTANCE_TO_ANTIMICROBIAL|TOXIC_COMPOUNDS	CE-BACTERIAL_FITNESS-RESISTANCE_TO_ANTIMICROBIAL_PEPTIDES|BLEOMYCIN	bacA|yddA->PGPT0009345	1
COMPETITIVE_EXCLUSION|CE	CE-BACTERIAL_FITNESS-RESISTANCE_TO_ANTIMICROBIAL|TOXIC_COMPOUNDS	CE-BACTERIAL_FITNESS-TABTOXININE-BETA-LACTAM_RESISTANCE	ttr->PGPT0012925	2
COMPETITIVE_EXCLUSION|CE	CE-BACTERIAL_FITNESS-RESISTANCE_TO_ANTIMICROBIAL|TOXIC_COMPOUNDS	CE-BACTERIAL_FITNESS-TETRACYCLINE_RESISTANCE	otrA|tetM|tetO->PGPT0010355	2
COMPETITIVE_EXCLUSION|CE	CE-BACTERIAL_FITNESS-RESISTANCE_TO_ANTIMICROBIAL|TOXIC_COMPOUNDS	CE-BACTERIAL_FITNESS-TETRACYCLINE_RESISTANCE	otrB|tcr->PGPT0010360	1
COMPETITIVE_EXCLUSION|CE	CE-BACTERIAL_FITNESS-RESISTANCE_TO_ANTIMICROBIAL|TOXIC_COMPOUNDS	CE-BACTERIAL_FITNESS-TETRACYCLINE_RESISTANCE	tetA->PGPT0027875	1
COMPETITIVE_EXCLUSION|CE	CE-BACTERIAL_FITNESS-RESISTANCE_TO_ANTIMICROBIAL|TOXIC_COMPOUNDS	CE-BACTERIAL_FITNESS-TETRACYCLINE_RESISTANCE	tetX->PGPT0027865	4
COMPETITIVE_EXCLUSION|CE	CE-BACTERIAL_FITNESS-RESTRICTION|MODIFICATION_SYSTEM	CE-BACTERIAL_FITNESS-TYPE_II_R-M_SYSTEM	dcm->PGPT0020015	1
COMPETITIVE_EXCLUSION|CE	CE-BACTERIAL_FITNESS-RHIZOPINE_METABOLISM	CE-BACTERIAL_FITNESS-RHIZOPINE_BIOSYNTHESIS	dapA|mosA->PGPT0002080	2
COMPETITIVE_EXCLUSION|CE	CE-BACTERIAL_FITNESS-RHIZOPINE_METABOLISM	CE-BACTERIAL_FITNESS-RHIZOPINE_CATABOLISM	mocA->PGPT0016784	1
COMPETITIVE_EXCLUSION|CE	CE-BACTERIAL_FITNESS-RHIZOPINE_METABOLISM	CE-BACTERIAL_FITNESS-RHIZOPINE_BIOSYNTHESIS	dapA|mosA->PGPT0002080	2
COMPETITIVE_EXCLUSION|CE	CE-BACTERIAL_FITNESS-RHIZOPINE_METABOLISM	CE-BACTERIAL_FITNESS-RHIZOPINE_CATABOLISM	mocA->PGPT0016784	1
COMPETITIVE_EXCLUSION|CE	CE-BACTERIAL_FITNESS-TOXIN-ANTITOXIN_SYSTEM	CE-BACTERIAL_FITNESS-SULFUR_MODIFICATION_PROTEINS	nifS|iscS->PGPT0000065	1
COMPETITIVE_EXCLUSION|CE	CE-BACTERIAL_FITNESS-TOXIN-ANTITOXIN_SYSTEM	CE-BACTERIAL_FITNESS-TYPE_II_TOXIN-ANTITOXIN_SYSTEM_REALATED_FACTORS	gltX->PGPT0008460	2
COMPETITIVE_EXCLUSION|CE	CE-BACTERIAL_FITNESS-TOXIN-ANTITOXIN_SYSTEM	CE-BACTERIAL_FITNESS-darG-darT_TOXIN-ANTITOXIN_SYSTEM	antitoxin_darG->PGPT0027680	1
COMPETITIVE_EXCLUSION|CE	CE-BIOFILM_REGULATORS	CE-OTHER_BIOFILM_REGULATORS	rpoE|sigW->PGPT0014960	1
COMPETITIVE_EXCLUSION|CE	CE-BIOFILM_RELATED_GENES	CE-BIOFILM-TEICHOIC_ACID_METABOLISM	gtaB|UGP2|galU|galF->PGPT0014875	1
COMPETITIVE_EXCLUSION|CE	CE-ENVELOPE_REMODELLING_REGULATION	CE-ENVELOPE_REMODELLING_REGULATION_FACTOR	paiB|yumE->PGPT0014760	1
COMPETITIVE_EXCLUSION|CE	CE-ENVIRONMENTAL_QSR|BF_SIGNALLING	CE-QSR|BF-ACIDIC_STRESS_SIGNALLING	speC|speF|ODC1->PGPT0007765	1
COMPETITIVE_EXCLUSION|CE	CE-ENVIRONMENTAL_QSR|BF_SIGNALLING	CE-QSR|BF-OXIDATIVE_STRESS_SIGNALLING	speB->PGPT0007775	1
COMPETITIVE_EXCLUSION|CE	CE-ENVIRONMENTAL_QSR|BF_SIGNALLING	CE-QSR|BF-OXIDATIVE_STRESS_SIGNALLING	speC|speF|ODC1->PGPT0007765	1
COMPETITIVE_EXCLUSION|CE	CE-ENVIRONMENTAL_QSR|BF_SIGNALLING	CE-QSR|BF-ACIDIC_STRESS_SIGNALLING	frc|yfdW->PGPT0002130	1
COMPETITIVE_EXCLUSION|CE	CE-ENVIRONMENTAL_QSR|BF_SIGNALLING	CE-QSR|BF-ACIDIC_STRESS_SIGNALLING	gadA|gadB->PGPT0007630	2
COMPETITIVE_EXCLUSION|CE	CE-ENVIRONMENTAL_QSR|BF_SIGNALLING	CE-QSR|BF-ACIDIC_STRESS_SIGNALLING	speE|SRM|SPEC_3|SPSD->PGPT0007750	1
COMPETITIVE_EXCLUSION|CE	CE-ENVIRONMENTAL_QSR|BF_SIGNALLING	CE-QSR|BF-OXIDATIVE_STRESS_SIGNALLING	speB->PGPT0007775	3
COMPETITIVE_EXCLUSION|CE	CE-ENVIRONMENTAL_QSR|BF_SIGNALLING	CE-QSR|BF-OXIDATIVE_STRESS_SIGNALLING	speD->PGPT0007760	1
COMPETITIVE_EXCLUSION|CE	CE-ENVIRONMENTAL_QSR|BF_SIGNALLING	CE-QSR|BF-OXIDATIVE_STRESS_SIGNALLING	speE|SRM|SPEC_3|SPSD->PGPT0007750	1
COMPETITIVE_EXCLUSION|CE	CE-ENVIRONMENTAL_QSR|BF_SIGNALLING	CE-QSR|BF-OXIDATIVE_STRESS_SIGNALLING	speG->PGPT0007790	2
COMPETITIVE_EXCLUSION|CE	CE-EPS-COLANIC_ACID_METABOLISM	CE-EPS-COLANIC_ACID_RELATED_PROTEINS	gmd->PGPT0022770	1
COMPETITIVE_EXCLUSION|CE	CE-EPS-COLANIC_ACID_METABOLISM	CE-EPS-COLANIC_ACID_RELATED_PROTEINS	manC|cpsB->PGPT0022660	1
COMPETITIVE_EXCLUSION|CE	CE-EPS-GLYCAN_METABOLISM	CE-EPS-GLYCAN_BIOSYNTHESIS	DPM1_like|arnC|ppm1|wcaA->PGPT0017834	1
COMPETITIVE_EXCLUSION|CE	CE-EPS-GLYCAN_METABOLISM	CE-EPS-GLYCAN_BIOSYNTHESIS	galT->PGPT0017835	1
COMPETITIVE_EXCLUSION|CE	CE-EPS-GLYCOGEN_METABOLISM	CE-EPS-GLYCOGEN_BIOSYNTHESIS	glgP->PGPT0018545	1
COMPETITIVE_EXCLUSION|CE	CE-EPS-GLYCOSIDASES|GLYCOSYLHYDROLASES	CE-EPS-ARABINOFURANOSIDASE	abf1->PGPT0018660	1
COMPETITIVE_EXCLUSION|CE	CE-EPS-GLYCOSIDASES|GLYCOSYLHYDROLASES	CE-EPS-CELLOBIOSIDASE	cbhA->PGPT0018680	1
COMPETITIVE_EXCLUSION|CE	CE-EPS-GLYCOSIDASES|GLYCOSYLHYDROLASES	CE-EPS-FUCOSIDASE	afcA->PGPT0018650	1
COMPETITIVE_EXCLUSION|CE	CE-EPS-GLYCOSIDASES|GLYCOSYLHYDROLASES	CE-EPS-GALACTOSAMINIDASE	HEXA_B_like|exo|chb->PGPT0012150	1
COMPETITIVE_EXCLUSION|CE	CE-EPS-GLYCOSIDASES|GLYCOSYLHYDROLASES	CE-EPS-GALACTOSIDASE	lacZ->PGPT0017810	2
COMPETITIVE_EXCLUSION|CE	CE-EPS-GLYCOSIDASES|GLYCOSYLHYDROLASES	CE-EPS-GALACTOSIDASE	melA->PGPT0017850	1
COMPETITIVE_EXCLUSION|CE	CE-EPS-GLYCOSIDASES|GLYCOSYLHYDROLASES	CE-EPS-GALACTURONASE	pglA->PGPT0018215	1
COMPETITIVE_EXCLUSION|CE	CE-EPS-GLYCOSIDASES|GLYCOSYLHYDROLASES	CE-EPS-GLUCANASE	xgeA->PGPT0023585	1
COMPETITIVE_EXCLUSION|CE	CE-EPS-GLYCOSIDASES|GLYCOSYLHYDROLASES	CE-EPS-GLUCOSIDASE	EC_3_2_1_21->PGPT0023560	1
COMPETITIVE_EXCLUSION|CE	CE-EPS-GLYCOSIDASES|GLYCOSYLHYDROLASES	CE-EPS-GLUCOSIDASE	EC_3_2_1_58|bglC->PGPT0019200	1
COMPETITIVE_EXCLUSION|CE	CE-EPS-GLYCOSIDASES|GLYCOSYLHYDROLASES	CE-EPS-GLUCOSIDASE	EC_3_2_1_59->PGPT0019205	1
COMPETITIVE_EXCLUSION|CE	CE-EPS-GLYCOSIDASES|GLYCOSYLHYDROLASES	CE-EPS-GLUCOSIDASE	bglX->PGPT0019110	1
COMPETITIVE_EXCLUSION|CE	CE-EPS-GLYCOSIDASES|GLYCOSYLHYDROLASES	CE-EPS-GLUCOSIDASE	cga->PGPT0019130	1
COMPETITIVE_EXCLUSION|CE	CE-EPS-GLYCOSIDASES|GLYCOSYLHYDROLASES	CE-EPS-GLUCOSIDASE	malL->PGPT0019145	1
COMPETITIVE_EXCLUSION|CE	CE-EPS-GLYCOSIDASES|GLYCOSYLHYDROLASES	CE-EPS-HYDROLASE	yteR|yesR->PGPT0018255	1
COMPETITIVE_EXCLUSION|CE	CE-EPS-GLYCOSIDASES|GLYCOSYLHYDROLASES	CE-EPS-MANNOSIDASE	EC_3_2_1_101->PGPT0023575	1
COMPETITIVE_EXCLUSION|CE	CE-EPS-GLYCOSIDASES|GLYCOSYLHYDROLASES	CE-EPS-MANNOSIDASE	manB->PGPT0018765	1
COMPETITIVE_EXCLUSION|CE	CE-EPS-GLYCOSIDASES|GLYCOSYLHYDROLASES	CE-EPS-AMYLASE	amyA|malS->PGPT0018575	1
COMPETITIVE_EXCLUSION|CE	CE-EPS-GLYCOSIDASES|GLYCOSYLHYDROLASES	CE-EPS-ARABINOFURANOSIDASE	abf1->PGPT0018660	1
COMPETITIVE_EXCLUSION|CE	CE-EPS-GLYCOSIDASES|GLYCOSYLHYDROLASES	CE-EPS-ARABINOFURANOSIDASE	xynD->PGPT0019095	1
COMPETITIVE_EXCLUSION|CE	CE-EPS-GLYCOSIDASES|GLYCOSYLHYDROLASES	CE-EPS-FUCOSIDASE	afcA->PGPT0018650	3
COMPETITIVE_EXCLUSION|CE	CE-EPS-GLYCOSIDASES|GLYCOSYLHYDROLASES	CE-EPS-GALACTOSAMINIDASE	HEXA_B_like|exo|chb->PGPT0012150	2
COMPETITIVE_EXCLUSION|CE	CE-EPS-GLYCOSIDASES|GLYCOSYLHYDROLASES	CE-EPS-GALACTOSAMINIDASE	nagZ->PGPT0012175	2
COMPETITIVE_EXCLUSION|CE	CE-EPS-GLYCOSIDASES|GLYCOSYLHYDROLASES	CE-EPS-GALACTOSIDASE	lacZ->PGPT0017810	4
COMPETITIVE_EXCLUSION|CE	CE-EPS-GLYCOSIDASES|GLYCOSYLHYDROLASES	CE-EPS-GALACTOSIDASE	rafA|galA->PGPT0018835	3
COMPETITIVE_EXCLUSION|CE	CE-EPS-GLYCOSIDASES|GLYCOSYLHYDROLASES	CE-EPS-GALACTURONIDASE	EC_3_2_1_67->PGPT0023565	3
COMPETITIVE_EXCLUSION|CE	CE-EPS-GLYCOSIDASES|GLYCOSYLHYDROLASES	CE-EPS-GLUCANASE	xgeA->PGPT0023585	1
COMPETITIVE_EXCLUSION|CE	CE-EPS-GLYCOSIDASES|GLYCOSYLHYDROLASES	CE-EPS-GLUCANASE	xghA->PGPT0018630	1
COMPETITIVE_EXCLUSION|CE	CE-EPS-GLYCOSIDASES|GLYCOSYLHYDROLASES	CE-EPS-GLUCANASE	xynY|xynZ|xynD|xynA->PGPT0018625	1
COMPETITIVE_EXCLUSION|CE	CE-EPS-GLYCOSIDASES|GLYCOSYLHYDROLASES	CE-EPS-GLUCCOSYLCERAMIDASE	srfJ|xynC->PGPT0018770	3
COMPETITIVE_EXCLUSION|CE	CE-EPS-GLYCOSIDASES|GLYCOSYLHYDROLASES	CE-EPS-GLUCOSAMINIDASE	csxA->PGPT0019000	2
COMPETITIVE_EXCLUSION|CE	CE-EPS-GLYCOSIDASES|GLYCOSYLHYDROLASES	CE-EPS-GLUCOSIDASE	EC_3_2_1_58|bglC->PGPT0019200	6
COMPETITIVE_EXCLUSION|CE	CE-EPS-GLYCOSIDASES|GLYCOSYLHYDROLASES	CE-EPS-GLUCOSIDASE	EC_3_2_1_59->PGPT0019205	3
COMPETITIVE_EXCLUSION|CE	CE-EPS-GLYCOSIDASES|GLYCOSYLHYDROLASES	CE-EPS-GLUCOSIDASE	GANC->PGPT0023555	1
COMPETITIVE_EXCLUSION|CE	CE-EPS-GLYCOSIDASES|GLYCOSYLHYDROLASES	CE-EPS-GLUCOSIDASE	bglX->PGPT0019110	10
COMPETITIVE_EXCLUSION|CE	CE-EPS-GLYCOSIDASES|GLYCOSYLHYDROLASES	CE-EPS-GLUCOSIDASE	cga->PGPT0019130	1
COMPETITIVE_EXCLUSION|CE	CE-EPS-GLYCOSIDASES|GLYCOSYLHYDROLASES	CE-EPS-GLUCOSIDASE	eng1->PGPT0019140	2
COMPETITIVE_EXCLUSION|CE	CE-EPS-GLYCOSIDASES|GLYCOSYLHYDROLASES	CE-EPS-GLUCOSIDASE	malL->PGPT0019145	3
COMPETITIVE_EXCLUSION|CE	CE-EPS-GLYCOSIDASES|GLYCOSYLHYDROLASES	CE-EPS-GLUCOSIDASE	malz->PGPT0018560	2
COMPETITIVE_EXCLUSION|CE	CE-EPS-GLYCOSIDASES|GLYCOSYLHYDROLASES	CE-EPS-GLUCURONIDASE	aguA->PGPT0018635	2
COMPETITIVE_EXCLUSION|CE	CE-EPS-GLYCOSIDASES|GLYCOSYLHYDROLASES	CE-EPS-HYDROLASE	xylS|yicI->PGPT0019340	2
COMPETITIVE_EXCLUSION|CE	CE-EPS-GLYCOSIDASES|GLYCOSYLHYDROLASES	CE-EPS-HYDROLASE	yteR|yesR->PGPT0018255	1
COMPETITIVE_EXCLUSION|CE	CE-EPS-GLYCOSIDASES|GLYCOSYLHYDROLASES	CE-EPS-MANNOSIDASE	EC_3_2_1_101->PGPT0023575	4
COMPETITIVE_EXCLUSION|CE	CE-EPS-GLYCOSIDASES|GLYCOSYLHYDROLASES	CE-EPS-MANNOSIDASE	manB->PGPT0018765	5
COMPETITIVE_EXCLUSION|CE	CE-EPS-GLYCOSIDASES|GLYCOSYLHYDROLASES	CE-EPS-MANNOSIDASE	mngB|ypdB|manA->PGPT0018760	1
COMPETITIVE_EXCLUSION|CE	CE-EPS-GLYCOSIDASES|GLYCOSYLHYDROLASES	CE-EPS-RHAMNOSIDASE	ramA->PGPT0019195	1
COMPETITIVE_EXCLUSION|CE	CE-EPS-GLYCOSIDASES|GLYCOSYLHYDROLASES	CE-EPS-TREHALASE	EC_3_2_1_28|alpha_trehalase->PGPT0014070	1
COMPETITIVE_EXCLUSION|CE	CE-EPS-GLYCOSIDASES|GLYCOSYLHYDROLASES	CE-EPS-TREHALASE	treA|treF->PGPT0019170	2
COMPETITIVE_EXCLUSION|CE	CE-EPS-GLYCOSIDASES|GLYCOSYLHYDROLASES	CE-EPS-XYLANASE	xynC->PGPT0018640	2
COMPETITIVE_EXCLUSION|CE	CE-EPS-PSS-RELATED_EXOPOLYSACCHARIDE_METABOLISM	CE-EPS-PSS-RELATED_EXOPOLYSACCHARIDE_BIOSYNTHESIS	CHO1|pssA->PGPT0007695	1
COMPETITIVE_EXCLUSION|CE	CE-EPS-TEICHOIC_ACID_METABOLISM	CE-EPS-LIPOTEICHOIC_ACID_METABOLIC_PATHWAY	dltA->PGPT0020055	1
COMPETITIVE_EXCLUSION|CE	CE-EPS-TEICHOIC_ACID_METABOLISM	CE-EPS-LIPOTEICHOIC_ACID_METABOLIC_PATHWAY	dltE->PGPT0013220	1
COMPETITIVE_EXCLUSION|CE	CE-EPS-TEICHOIC_ACID_METABOLISM	CE-EPS-TEICHOIC_ACID_METABOLIC_PATHWAY	fmtA->PGPT0023445	1
COMPETITIVE_EXCLUSION|CE	CE-EPS-TEICHOIC_ACID_METABOLISM	CE-EPS-TEICHOIC_ACID_METABOLIC_PATHWAY	gtaB|UGP2|galU|galF->PGPT0014875	1
COMPETITIVE_EXCLUSION|CE	CE-GLYCEROLIPID_REMODELLING	CE-REMODELLING_GLYCEROLIPID_DEHYDROGENASE|DEHYDRATASE_ACTIVITY	adh|dkgA->PGPT0024420	2
COMPETITIVE_EXCLUSION|CE	CE-GLYCEROLIPID_REMODELLING	CE-REMODELLING_GLYCEROLIPID_DEHYDROGENASE|DEHYDRATASE_ACTIVITY	aldH|dhaS->PGPT0006875	2
COMPETITIVE_EXCLUSION|CE	CE-GLYCEROLIPID_REMODELLING	CE-REMODELLING_GLYCEROLIPID_GALACTOSIDASE_ACTIVITY	melA->PGPT0017850	1
COMPETITIVE_EXCLUSION|CE	CE-GLYCEROLIPID_REMODELLING	CE-REMODELLING_GLYCEROLIPID_KINASE_ACTIVITY	glpK->PGPT0018435	1
COMPETITIVE_EXCLUSION|CE	CE-GLYCEROLIPID_REMODELLING	CE-REMODELLING_GLYCEROLIPID_LIPASE_ACTIVITY	lip|lipC->PGPT0024445	1
COMPETITIVE_EXCLUSION|CE	CE-GLYCEROLIPID_REMODELLING	CE-REMODELLING_GLYCEROLIPID_DEHYDROGENASE|DEHYDRATASE_ACTIVITY	adh|dkgA->PGPT0024420	5
COMPETITIVE_EXCLUSION|CE	CE-GLYCEROLIPID_REMODELLING	CE-REMODELLING_GLYCEROLIPID_DEHYDROGENASE|DEHYDRATASE_ACTIVITY	aldH|dhaS->PGPT0006875	8
COMPETITIVE_EXCLUSION|CE	CE-GLYCEROLIPID_REMODELLING	CE-REMODELLING_GLYCEROLIPID_GALACTOSIDASE_ACTIVITY	rafA|galA->PGPT0018835	3
COMPETITIVE_EXCLUSION|CE	CE-GLYCEROLIPID_REMODELLING	CE-REMODELLING_GLYCEROLIPID_KINASE_ACTIVITY	dhaK_2->PGPT0018465	5
COMPETITIVE_EXCLUSION|CE	CE-GLYCEROPHOSPHOLIPID_REMODELLING	CE-REMODELLING_GPL_DECARBOXYLASE_ACTIVITY	psd|PISD->PGPT0007700	1
COMPETITIVE_EXCLUSION|CE	CE-GLYCEROPHOSPHOLIPID_REMODELLING	CE-REMODELLING_GPL_DEHYDROGENASE_ACTIVITY	glpA|glpD->PGPT0006775	1
COMPETITIVE_EXCLUSION|CE	CE-GLYCEROPHOSPHOLIPID_REMODELLING	CE-REMODELLING_GPL_DESATURASE_ACTIVITY	desA->PGPT0008400	1
COMPETITIVE_EXCLUSION|CE	CE-GLYCEROPHOSPHOLIPID_REMODELLING	CE-REMODELLING_GPL_LYSOPHOSPHOLIPASE_ACTIVITY	PLB->PGPT0024360	1
COMPETITIVE_EXCLUSION|CE	CE-GLYCEROPHOSPHOLIPID_REMODELLING	CE-REMODELLING_GPL_PHOSPHATIDYLTRANSFERASE_ACTIVITY	CHO1|pssA->PGPT0007695	1
COMPETITIVE_EXCLUSION|CE	CE-GLYCEROPHOSPHOLIPID_REMODELLING	CE-REMODELLING_GPL_PHOSPHATIDYLTRANSFERASE_ACTIVITY	pgsA|PGS1->PGPT0007705	1
COMPETITIVE_EXCLUSION|CE	CE-GLYCEROPHOSPHOLIPID_REMODELLING	CE-REMODELLING_GPL_PHOSPHOLIPASE_ACTIVITY	plc->PGPT0023510	1
COMPETITIVE_EXCLUSION|CE	CE-GLYCEROPHOSPHOLIPID_REMODELLING	CE-REMODELLING_GPL_CYTIDYLYLTRANSFERASE_ACTIVITY	cdsA|ynbB->PGPT0007685	1
COMPETITIVE_EXCLUSION|CE	CE-GLYCEROPHOSPHOLIPID_REMODELLING	CE-REMODELLING_GPL_DECARBOXYLASE_ACTIVITY	psd|PISD->PGPT0007700	5
COMPETITIVE_EXCLUSION|CE	CE-GLYCEROPHOSPHOLIPID_REMODELLING	CE-REMODELLING_GPL_DEHYDROGENASE_ACTIVITY	gpsA->PGPT0024330	1
COMPETITIVE_EXCLUSION|CE	CE-GLYCEROPHOSPHOLIPID_REMODELLING	CE-REMODELLING_GPL_GLYCEROPHOSPHOLIPID-CARDIOLIPIN_SYNTHASE_ACTIVITY	clsA_B|ybhO|ywiE->PGPT0007725	1
COMPETITIVE_EXCLUSION|CE	CE-GLYCEROPHOSPHOLIPID_REMODELLING	CE-REMODELLING_GPL_LYSOPHOSPHOLIPASE_ACTIVITY	PLB->PGPT0024360	1
COMPETITIVE_EXCLUSION|CE	CE-GLYCEROPHOSPHOLIPID_REMODELLING	CE-REMODELLING_GPL_LYSOPHOSPHOLIPASE_ACTIVITY	pldB->PGPT0023520	1
COMPETITIVE_EXCLUSION|CE	CE-GLYCEROPHOSPHOLIPID_REMODELLING	CE-REMODELLING_GPL_PHOSPHODIESTERASE_ACTIVITY	glpQ|ugpQ->PGPT0018470	1
COMPETITIVE_EXCLUSION|CE	CE-OTHER_CELL_MEMBRANE_REMODELLING_PROTEINS	OTHER_INTEGRAL_MEMBRANE_REMODELLING_PROTEINS	yidC|spoIIIJ|oxaA|ccfA->PGPT0024530	1
COMPETITIVE_EXCLUSION|CE	CE-OTHER_QSR|BF_RELATED_SYSTEMS	CE-QSR|BF-BarA|UvrY-CSR_SYSTEM	glgP->PGPT0018545	1
COMPETITIVE_EXCLUSION|CE	CE-OTHER_QSR|BF_RELATED_SYSTEMS	CE-QSR|BF-cAMP|VFR_SIGNALLING_PATHWAY	cyaB|gidA->PGPT0021560	1
COMPETITIVE_EXCLUSION|CE	CE-OTHER_REMODELLING_SURFACE_GLYCOSYLATION_PATTERNS	CE-REMODELLING_MANNOSYLTRANSFERASE_ACTIVITY	pmt->PGPT0024545	1
COMPETITIVE_EXCLUSION|CE	CE-OTHER_REMODELLING_SURFACE_GLYCOSYLATION_PATTERNS	CE-REMODELLING_GLUCOSYLTRANSFERASE_ACTIVITY	ALG6->PGPT0024570	1
COMPETITIVE_EXCLUSION|CE	CE-OTHER_REMODELLING_SURFACE_GLYCOSYLATION_PATTERNS	CE-REMODELLING_MANNOSYLTRANSFERASE_ACTIVITY	pmt->PGPT0024545	2
COMPETITIVE_EXCLUSION|CE	CE-OTHER_REMODELLING_SURFACE_GLYCOSYLATION_PATTERNS	CE-REMODELLING_N_ACETYLGLUCOSAMINYLTRANSFERASE_ACTIVITY	mgaT->PGPT0024555	1
COMPETITIVE_EXCLUSION|CE	CE-PEPTIDOGLYCAN_REMODELLING	CE-PG_REMODELLING-CARBOXYPEPTIDASE_ACTIVITY	pbp4b->PGPT0024045	1
COMPETITIVE_EXCLUSION|CE	CE-PEPTIDOGLYCAN_REMODELLING	CE-PG_REMODELLING_DL-ENDOPEPTIDASE_ACTIVITY	lytF|cwlE->PGPT0024010	1
COMPETITIVE_EXCLUSION|CE	CE-PEPTIDOGLYCAN_REMODELLING	CE-PG_REMODELLING_HYDROLASE_ACTIVITY	pda|pgdA->PGPT0018645	1
COMPETITIVE_EXCLUSION|CE	CE-QSR-AUTOINDUCER_PERCEPTION	CE-QSR-3-OH_PAME_PERCIPITATION|SIGNALLING	cbhA->PGPT0018680	1
COMPETITIVE_EXCLUSION|CE	CE-QSR-AUTOINDUCER_PERCEPTION	CE-QSR-AI-1_LasI_PERCIPITATION|SIGNALLING|AHL|NAHL	trpE|phnA->PGPT0007095	1
COMPETITIVE_EXCLUSION|CE	CE-QSR-AUTOINDUCER_PERCEPTION	CE-QSR-AI-1_RhlI|CepI|SolI_PERCIPITATION|SIGNALLING|AHL|NAHL	trpE|phnA->PGPT0007095	1
COMPETITIVE_EXCLUSION|CE	CE-QSR-AUTOINDUCER_PERCEPTION	CE-QSR-DSF_BIOSYNTHESIS	fadD->PGPT0008380	1
COMPETITIVE_EXCLUSION|CE	CE-QSR-AUTOINDUCER_PERCEPTION	CE-QSR-GABA_PERCIPITATION|SIGNALLING	ahlD|aiiA|attM|blcC->PGPT0025590	1
COMPETITIVE_EXCLUSION|CE	CE-QSR-AUTOINDUCER_PERCEPTION	CE-QSR-HQQ|PQS_BIOSYNTHESIS	trpE|phnA->PGPT0007095	1
COMPETITIVE_EXCLUSION|CE	CE-QSR-AUTOINDUCER_PERCEPTION	CE-QSR-PENTAPEPTIDE_TRANSPORT	ffh->PGPT0025750	1
COMPETITIVE_EXCLUSION|CE	CE-QSR-AUTOINDUCER_PERCEPTION	CE-QSR-AI-1_CviI_PERCIPITATION|SIGNALLING|AHL|NAHL	vioC->PGPT0009825	1
COMPETITIVE_EXCLUSION|CE	CE-QSR-AUTOINDUCER_PERCEPTION	CE-QSR-AI-1_LasI_PERCIPITATION|SIGNALLING|AHL|NAHL	phzF|yddE->PGPT0012805	1
COMPETITIVE_EXCLUSION|CE	CE-QSR-AUTOINDUCER_PERCEPTION	CE-QSR-AI-1_RhlI|CepI|SolI_PERCIPITATION|SIGNALLING|AHL|NAHL	gadA|gadB->PGPT0007630	2
COMPETITIVE_EXCLUSION|CE	CE-QSR-AUTOINDUCER_PERCEPTION	CE-QSR-AI-1_RhlI|CepI|SolI_PERCIPITATION|SIGNALLING|AHL|NAHL	phzF|yddE->PGPT0012805	1
COMPETITIVE_EXCLUSION|CE	CE-QSR-AUTOINDUCER_PERCEPTION	CE-QSR-AI-2_BIOSYNTHESIS	metK->PGPT0020000	1
COMPETITIVE_EXCLUSION|CE	CE-QSR-AUTOINDUCER_PERCEPTION	CE-QSR-AI-2_BIOSYNTHESIS	mtnN|pfs|yadA->PGPT0014320	2
COMPETITIVE_EXCLUSION|CE	CE-QSR-AUTOINDUCER_PERCEPTION	CE-QSR-DSF_BIOSYNTHESIS	fadD->PGPT0008380	8
COMPETITIVE_EXCLUSION|CE	CE-QSR-AUTOINDUCER_PERCEPTION	CE-QSR-GABA_PERCIPITATION|SIGNALLING	ahlD|aiiA|attM|blcC->PGPT0025590	1
COMPETITIVE_EXCLUSION|CE	CE-QSR-AUTOINDUCER_PERCEPTION	CE-QSR-HHQ|PQS_PERCIPITATION|SIGNALLING	phzF|yddE->PGPT0012805	1
COMPETITIVE_EXCLUSION|CE	CE-QSR-AUTOINDUCER_PERCEPTION	CE-QSR-PENTAPEPTIDE_TRANSPORT	secY->PGPT0025725	1
COMPETITIVE_EXCLUSION|CE	CE-QSR-AUTOINDUCER_PERCEPTION	CE-QSR-PENTAPEPTIDE_TRANSPORT	yidC|spoIIIJ|oxaA|ccfA->PGPT0024530	1
COMPETITIVE_EXCLUSION|CE	CE-QUORUM_QUENCHING	CE-QUORUM_QUENCHING-AHL-DEGRADATION	ahlD|aiiA|attM|blcC->PGPT0025590	1
COMPETITIVE_EXCLUSION|CE	CE-QUORUM_QUENCHING	CE-QUORUM_QUENCHING-AHL-DEGRADATION	cpxB->PGPT0006740	5
COMPETITIVE_EXCLUSION|CE	CE-QUORUM_QUENCHING	CE-QUORUM_QUENCHING-AHL-DEGRADATION	ahlD|aiiA|attM|blcC->PGPT0025590	1
COMPETITIVE_EXCLUSION|CE	CE-QUORUM_QUENCHING	CE-QUORUM_QUENCHING-AHL-DEGRADATION	aidA->PGPT0026245	1
COMPETITIVE_EXCLUSION|CE	CE-QUORUM_QUENCHING	CE-QUORUM_QUENCHING-AHL-DEGRADATION	cpxB->PGPT0006740	15
COMPETITIVE_EXCLUSION|CE	CE-QUORUM_SENSING_REGULATORS	CE-QSR-QUORUM_SENSING_REGULATED_FLS	hptB->PGPT0025855	1
COMPETITIVE_EXCLUSION|CE	CE-QUORUM_SENSING_RELATED_GENES	CE-QSR-CARDIOLIPIN_SYNTHESIS	clsA_B|ybhO|ywiE->PGPT0007725	1
COMPETITIVE_EXCLUSION|CE	CE-REMODELLINGLIPO-|COLANIC_ACID_PRODUCTION	CE-REMODELLING_COLANIC_ACID_METABOLISM	gmd->PGPT0022770	1
COMPETITIVE_EXCLUSION|CE	CE-REMODELLINGLIPO-|COLANIC_ACID_PRODUCTION	CE-REMODELLING_TEICHOIC_ACID_METABOLISM	fmtA->PGPT0023445	1
COMPETITIVE_EXCLUSION|CE	CE-REMODELLINGLIPO-|COLANIC_ACID_PRODUCTION	CE-REMODELLING_TEICHOIC_ACID_METABOLISM	gtaB|UGP2|galU|galF->PGPT0014875	1
COMPETITIVE_EXCLUSION|CE	CE-REMODELLINGLPS|LIPID|IVA_METABOLISM	CE-REMODELLING_LPS-O-ANTIOGEN_BIOSYNTHESIS	rfbB|rmlB|rffG->PGPT0022625	1
COMPETITIVE_EXCLUSION|CE	CE-REMODELLINGLPS|LIPID|IVA_METABOLISM	CE-REMODELLING_LPS-PUTATIVE_TRYLOSE_DERIVATES_MODIFICATION	rfbB|rmlB|rffG->PGPT0022625	1
COMPETITIVE_EXCLUSION|CE	CE-REMODELLINGLPS|LIPID|IVA_METABOLISM	CE-REMODELLING_LPS-GDP_D-RHAMNOSE|DEOXY_D_MANNOSE|TALOSE|PEROSAMINE_MODIFICATION	gmd->PGPT0022770	1
COMPETITIVE_EXCLUSION|CE	CE-REMODELLINGLPS|LIPID|IVA_METABOLISM	CE-REMODELLING_LPS-GDP_MANNOSE_MODIFICATION	manC|cpsB->PGPT0022660	1
COMPETITIVE_EXCLUSION|CE	CE-REMODELLINGLPS|LIPID|IVA_METABOLISM	CE-REMODELLING_LPS-GDP_MANNOSE_MODIFICATION	mpg|rfbM->PGPT0017880	2
COMPETITIVE_EXCLUSION|CE	CE-REMODELLINGLPS|LIPID|IVA_METABOLISM	CE-REMODELLING_LPS-GLUCOSE-MANNOSE-FRUCOSE_CONVERSION_MODIFICATION	manA->PGPT0017860	1
COMPETITIVE_EXCLUSION|CE	CE-REMODELLINGLPS|LIPID|IVA_METABOLISM	CE-REMODELLING_LPS-GLUCURONATE_MODIFICATION	ugd|tuaD->PGPT0017855	1
COMPETITIVE_EXCLUSION|CE	CE-REMODELLINGLPS|LIPID|IVA_METABOLISM	CE-REMODELLING_LPS-O-ANTIOGEN_BIOSYNTHESIS	gmd->PGPT0022770	1
COMPETITIVE_EXCLUSION|CE	CE-REMODELLINGLPS|LIPID|IVA_METABOLISM	CE-REMODELLING_LPS-O-ANTIOGEN_BIOSYNTHESIS	rfbB|rmlB|rffG->PGPT0022625	1
COMPETITIVE_EXCLUSION|CE	CE-REMODELLINGLPS|LIPID|IVA_METABOLISM	CE-REMODELLING_LPS-PARATOSE|TRYLOSE|ABEQUOSE|ASCARYLOSE_MODIFICATION	yfnG|rfbG->PGPT0019060	2
COMPETITIVE_EXCLUSION|CE	CE-REMODELLINGLPS|LIPID|IVA_METABOLISM	CE-REMODELLING_LPS-PUTATIVE_TRYLOSE_DERIVATES_MODIFICATION	rfbB|rmlB|rffG->PGPT0022625	1
COMPETITIVE_EXCLUSION|CE	CE-REMODELLINGLPS|LIPID|IVA_METABOLISM	CE-REMODELLING_LPS-UDP_GLUCOSE_MODIFICATION	gtaB|UGP2|galU|galF->PGPT0014875	1
COMPETITIVE_EXCLUSION|CE	CE-REMODELLINGLPS|LIPID|IVA_METABOLISM	CE-REMODELLING_LPS_D_GALACTOFURANOSE_MODIFICATION	galT->PGPT0017835	1
COMPETITIVE_EXCLUSION|CE	CE-REMODELLINGLPS|LIPID|IVA_METABOLISM	CE-REMODELLING_LPS_D_MANNURONIC_ACID_MODIFICATION	wbpA->PGPT0018920	1
COMPETITIVE_EXCLUSION|CE	CE-REMODELLINGLPS|LIPID|IVA_METABOLISM	CE-REMODELLING_LPS_D_MANNURONIC_ACID_MODIFICATION	wlbA|bplA->PGPT0022715	3
COMPETITIVE_EXCLUSION|CE	CE-SEC-SECRETION_PATHWAY	CE-SEC-SRP_CORE_COMPONENTS	ffh->PGPT0025750	1
COMPETITIVE_EXCLUSION|CE	CE-SEC-SECRETION_PATHWAY	CE-SEC-SRP_CORE_COMPONENTS	secY->PGPT0025725	1
COMPETITIVE_EXCLUSION|CE	CE-SEC-SECRETION_PATHWAY	CE-SEC-SRP_CORE_COMPONENTS	yidC|spoIIIJ|oxaA|ccfA->PGPT0024530	1
COMPETITIVE_EXCLUSION|CE	CE-SPORE_FORMATION|GERMINATION	CE-OTHER_SPORULATION_RELATED_PROTEINS	SMK1->PGPT0024955	3
COMPETITIVE_EXCLUSION|CE	CE-SPORE_FORMATION|GERMINATION	CE-OTHER_SPORULATION_RELATED_PROTEINS	SMK1->PGPT0024955	4
COMPETITIVE_EXCLUSION|CE	CE-SPORE_FORMATION|GERMINATION	CE-OTHER_SPORULATION_RELATED_PROTEINS	SPR3->PGPT0024950	2
COMPETITIVE_EXCLUSION|CE	CE-SPORE_FORMATION|GERMINATION	CE-OTHER_SPORULATION_RELATED_PROTEINS	SPS1->PGPT0024965	1
COMPETITIVE_EXCLUSION|CE	CE-SPORE_FORMATION|GERMINATION	CE-SPORE_COAT_PROTEIN	cotA->PGPT0025135	1
COMPETITIVE_EXCLUSION|CE	CE-TYPE_II_SECRETION_SYSTEMS	CE-T2SS-COMPETENCE-RELATED_DNA_TRANSFORMATION_TRANSPORT	comEC->PGPT0029415	1
COMPETITIVE_EXCLUSION|CE	CE-TYPE_II_SECRETION_SYSTEMS	CE-T2SS-COMPETENCE-RELATED_DNA_TRANSFORMATION_TRANSPORT	comEB|tadA->PGPT0021380	1
COMPETITIVE_EXCLUSION|CE	CE-TYPE_III_SECRETION_SYSTEMS	CE-T3SS-FLAGELLAR_EXPORT_APPARATUS	fliI|lgiI->PGPT0015340	1
COMPETITIVE_EXCLUSION|CE	CE-Type_VI_SECRETION_SYSTEMS	CE-Type_VI_SECRETION_RELATED_PROTEINS	ppa|prpA->PGPT0030420	2
COMPETITIVE_EXCLUSION|CE	CE-Type_VI_SECRETION_SYSTEMS	CE-Type_VI_SECRETION_RELATED_PROTEINS	ppa|prpA->PGPT0030420	2
BIO-FERTILIZATION	CO2_FIXATION-ALTERNATIVE_PAHTWAYS	CO2_FIXATION-REDUCTIVE_CITRIC_ACID_CYCLE	icd->PGPT0001170	1
BIO-FERTILIZATION	CO2_FIXATION-ALTERNATIVE_PAHTWAYS	PHOTOSYNTHETIC_CO2_FIXATION	cah->PGPT0002420	1
BIO-FERTILIZATION	CO2_FIXATION-ALTERNATIVE_PAHTWAYS	PHOTOSYNTHETIC_CO2_FIXATION	cynT|can->PGPT0002415	3
COLONIZING_PLANT_SYSTEM	COLONIZATION-GLYCOGEN_METABOLISM	COLONIZATION-GLYCOGEN_BIOSYNTHESIS	glgP->PGPT0018545	1
COLONIZING_PLANT_SYSTEM	COLONIZATION-HOST_INVASION_FACTORS	HOST_INVASION-HOPANOID_BIOSYNTHESIS	shc->PGPT0023625	1
COLONIZING_PLANT_SYSTEM	COLONIZATION-HOST_INVASION_FACTORS	HOST_INVASION-HOST_INFECTION_MEDIATOR	miaA|ipt->PGPT0007210	1
COLONIZING_PLANT_SYSTEM	COLONIZATION-HOST_INVASION_FACTORS	HOST_INVASION-SAM|QUEUOSINE|LIPID_METABOLISM	mtaD->PGPT0023665	1
COLONIZING_PLANT_SYSTEM	COLONIZATION-HOST_INVASION_FACTORS	HOST_INVASION-SAM|QUEUOSINE|LIPID_METABOLISM	smtA->PGPT0023655	1
BIO-REMEDIATION	FLUORIDE_RESISTANCE	FLUORIDE_RESISTANCE-FLUORIDE_TRANSPORT	crcB->PGPT0004985	1
STRESS_CONTROL|BIOCONTROL	FUNGICIDAL_COMPOUNDS|ANTIBIOTICS	FUNGICIDAL-ANSAMITOCIN|RIFAMYCIN_METABOLISM	tktA|tktB->PGPT0011200	2
STRESS_CONTROL|BIOCONTROL	FUNGICIDAL_COMPOUNDS|ANTIBIOTICS	FUNGICIDAL-CHITINOLYTIC_ACTIVITIES	HEXA_B_like|exo|chb->PGPT0012150	1
STRESS_CONTROL|BIOCONTROL	FUNGICIDAL_COMPOUNDS|ANTIBIOTICS	FUNGICIDAL-CHITINOLYTIC_ACTIVITIES	chiA|chtA|chiI->PGPT0012130	9
STRESS_CONTROL|BIOCONTROL	FUNGICIDAL_COMPOUNDS|ANTIBIOTICS	FUNGICIDAL-CHITOSAN_DEGRADATION	manB->PGPT0018765	1
STRESS_CONTROL|BIOCONTROL	FUNGICIDAL_COMPOUNDS|ANTIBIOTICS	FUNGICIDAL-EPOTHILONE_A_METABOLISM	epoD->PGPT0012030	1
STRESS_CONTROL|BIOCONTROL	FUNGICIDAL_COMPOUNDS|ANTIBIOTICS	FUNGICIDAL-FUSARCIDIN_METABOLISM	fusA->PGPT0012321	1
STRESS_CONTROL|BIOCONTROL	FUNGICIDAL_COMPOUNDS|ANTIBIOTICS	FUNGICIDAL-MOTILITY-MEDIATED_DEFENSE_SIGNALLING	lysS->PGPT0012225	1
STRESS_CONTROL|BIOCONTROL	FUNGICIDAL_COMPOUNDS|ANTIBIOTICS	FUNGICIDAL-MOTILITY-MEDIATED_DEFENSE_SIGNALLING	speC|speF|ODC1->PGPT0007765	1
STRESS_CONTROL|BIOCONTROL	FUNGICIDAL_COMPOUNDS|ANTIBIOTICS	FUNGICIDAL-ANSAMITOCIN_P-3_METABOLISM	asm17->PGPT0011950	1
STRESS_CONTROL|BIOCONTROL	FUNGICIDAL_COMPOUNDS|ANTIBIOTICS	FUNGICIDAL-ANSAMITOCIN|RIFAMYCIN_METABOLISM	tktA|tktB->PGPT0011200	1
STRESS_CONTROL|BIOCONTROL	FUNGICIDAL_COMPOUNDS|ANTIBIOTICS	FUNGICIDAL-CHITINOLYTIC_ACTIVITIES	HEXA_B_like|exo|chb->PGPT0012150	2
STRESS_CONTROL|BIOCONTROL	FUNGICIDAL_COMPOUNDS|ANTIBIOTICS	FUNGICIDAL-CHITINOLYTIC_ACTIVITIES	chiA|chtA|chiI->PGPT0012130	15
STRESS_CONTROL|BIOCONTROL	FUNGICIDAL_COMPOUNDS|ANTIBIOTICS	FUNGICIDAL-CHITINOLYTIC_ACTIVITIES	chitin_deacetylase->PGPT0012156	2
STRESS_CONTROL|BIOCONTROL	FUNGICIDAL_COMPOUNDS|ANTIBIOTICS	FUNGICIDAL-CHITINOLYTIC_ACTIVITIES	nagZ->PGPT0012175	2
STRESS_CONTROL|BIOCONTROL	FUNGICIDAL_COMPOUNDS|ANTIBIOTICS	FUNGICIDAL-CHITOSAN_DEGRADATION	csxA->PGPT0019000	2
STRESS_CONTROL|BIOCONTROL	FUNGICIDAL_COMPOUNDS|ANTIBIOTICS	FUNGICIDAL-CHITOSAN_DEGRADATION	manB->PGPT0018765	5
STRESS_CONTROL|BIOCONTROL	FUNGICIDAL_COMPOUNDS|ANTIBIOTICS	FUNGICIDAL-FENGYCIN|PLIPASTATIN_METABOLISM	ppsB|fenD->PGPT0012305	1
STRESS_CONTROL|BIOCONTROL	FUNGICIDAL_COMPOUNDS|ANTIBIOTICS	FUNGICIDAL-FUSARCIDIN_METABOLISM	fusA->PGPT0012321	1
STRESS_CONTROL|BIOCONTROL	FUNGICIDAL_COMPOUNDS|ANTIBIOTICS	FUNGICIDAL-MOTILITY-MEDIATED_DEFENSE_SIGNALLING	desC->PGPT0012215	1
STRESS_CONTROL|BIOCONTROL	FUNGICIDAL_COMPOUNDS|ANTIBIOTICS	FUNGICIDAL-MOTILITY-MEDIATED_DEFENSE_SIGNALLING	lysS->PGPT0012225	3
STRESS_CONTROL|BIOCONTROL	FUNGICIDAL_COMPOUNDS|ANTIBIOTICS	FUNGICIDAL-MOTILITY-MEDIATED_DEFENSE_SIGNALLING	ybgC->PGPT0001850	1
STRESS_CONTROL|BIOCONTROL	FUNGICIDAL_COMPOUNDS|ANTIBIOTICS	FUNGICIDAL-PENTALENOLACTONE_METABOLISM	CYP105D->PGPT0011505	1
STRESS_CONTROL|BIOCONTROL	FUNGICIDAL_COMPOUNDS|ANTIBIOTICS	FUNGICIDAL-PENTALENOLACTONE_METABOLISM	E4_2_3_7->PGPT0011470	2
STRESS_CONTROL|BIOCONTROL	FUNGICIDAL_COMPOUNDS|ANTIBIOTICS	FUNGICIDAL-PENTALENOLACTONE_METABOLISM	ptlI|CYP183A->PGPT0011475	2
STRESS_CONTROL|BIOCONTROL	FUNGICIDAL_COMPOUNDS|ANTIBIOTICS	FUNGICIDAL-PUROMYCIN_METABOLISM	napH->PGPT0012280	2
STRESS_CONTROL|BIOCONTROL	FUNGICIDAL_COMPOUNDS|ANTIBIOTICS	FUNGICIDAL-STAUROSPORIN_METABOLISM	staC->PGPT0012085	1
STRESS_CONTROL|BIOCONTROL	FUNGICIDAL_COMPOUNDS|ANTIBIOTICS	FUNGICIDAL-STAUROSPORIN_METABOLISM	staG->PGPT0012070	1
STRESS_CONTROL|BIOCONTROL	FUNGICIDAL_COMPOUNDS|ANTIBIOTICS	FUNGICIDAL-TOXOFLAVIN_METABOLISM	ribA->PGPT0007985	1
STRESS_CONTROL|BIOCONTROL	FUNGICIDAL_COMPOUNDS|ANTIBIOTICS	FUNGICIDAL-TOXOFLAVIN_METABOLISM	toxA->PGPT0009780	1
STRESS_CONTROL|BIOCONTROL	FUNGICIDAL_COMPOUNDS|ANTIBIOTICS	FUNGICIDAL-VIOLACEIN_B_METABOLISM	vioC->PGPT0009825	1
BIO-REMEDIATION	HEAVY_METAL_ANTIMONY_RESISTANCE	ANTIMONY_RESISTANCE_SYSTEM	arsA->PGPT0004700	1
BIO-REMEDIATION	HEAVY_METAL_ANTIMONY_RESISTANCE	ANTIMONY_RESISTANCE_SYSTEM	arsB|arsenite_transporter->PGPT0004705	1
BIO-REMEDIATION	HEAVY_METAL_ANTIMONY_RESISTANCE	ANTIMONY_RESISTANCE_SYSTEM	arsH->PGPT0004730	1
BIO-REMEDIATION	HEAVY_METAL_ARSENIC_RESISTANCE	ARSENIC_RESISTANCE_SYSTEM	arsA->PGPT0004700	1
BIO-REMEDIATION	HEAVY_METAL_ARSENIC_RESISTANCE	ARSENIC_RESISTANCE_SYSTEM	arsB|arsenite_transporter->PGPT0004705	1
BIO-REMEDIATION	HEAVY_METAL_ARSENIC_RESISTANCE	ARSENIC_RESISTANCE_SYSTEM	arsH->PGPT0004730	1
BIO-REMEDIATION	HEAVY_METAL_CADMIUM_RESISTANCE	CADMIUM_RESISTANCE-CADMIUM_TRANSPORT	czcD|zitB|yrdO->PGPT0004255	1
BIO-REMEDIATION	HEAVY_METAL_CHROMATE_RESISTANCE	CHROMATE_RESISTANCE-CHR_TRANSPORT_SYSTEM	chrC|sodB|sodA->PGPT0004190	3
BIO-REMEDIATION	HEAVY_METAL_COBALT_RESISTANCE	COBALT_RESISTANCE-COBALT_TRANSPORT	czcD|zitB|yrdO->PGPT0004255	1
BIO-REMEDIATION	HEAVY_METAL_COPPER_RESISTANCE	COPPER_RESISTANCE-COPPER_TRANSPORT	copA|ctpA->PGPT0004090	3
BIO-REMEDIATION	HEAVY_METAL_COPPER_RESISTANCE	COPPER_RESISTANCE-COPPER_TRANSPORT	cutC->PGPT0004085	1
BIO-REMEDIATION	HEAVY_METAL_COPPER_RESISTANCE	COPPER_RESISTANCE_MEDIATION	ATOX1|ATX1|copZ|golB->PGPT0004125	2
BIO-REMEDIATION	HEAVY_METAL_GOLD_RESISTANCE	GOLD_RESISTANCE-DELFTIBACTIN_METABOLISM	delftibactin_hydrolase_domain_protein->PGPT0004151	1
BIO-REMEDIATION	HEAVY_METAL_IRON_RESISTANCE	IRON_RESISTANCE-BACILLIBACTIN_METABOLISM	ymfI|fabG|efpI->PGPT0003180	7
BIO-REMEDIATION	HEAVY_METAL_IRON_RESISTANCE	IRON_RESISTANCE-BACILLIBACTIN_TRANSPORT	blt->PGPT0003185	1
BIO-REMEDIATION	HEAVY_METAL_IRON_RESISTANCE	IRON_RESISTANCE-Fmn|Dmk|Ppl|Ndh|Eet_SYSTEM	ndh->PGPT0004020	1
BIO-REMEDIATION	HEAVY_METAL_IRON_RESISTANCE	IRON_RESISTANCE-HEMOPHORES-SIROHEME	hemC->PGPT0003660	1
BIO-REMEDIATION	HEAVY_METAL_IRON_RESISTANCE	IRON_RESISTANCE-HEMOPHORES-SIROHEME	hemL->PGPT0003680	2
BIO-REMEDIATION	HEAVY_METAL_IRON_RESISTANCE	IRON_RESISTANCE-BACILLIBACTIN_METABOLISM	dhbF->PGPT0003165	2
BIO-REMEDIATION	HEAVY_METAL_IRON_RESISTANCE	IRON_RESISTANCE-BACILLIBACTIN_METABOLISM	ymfI|fabG|efpI->PGPT0003180	24
BIO-REMEDIATION	HEAVY_METAL_IRON_RESISTANCE	IRON_RESISTANCE-BACILLIBACTIN_TRANSPORT	blt->PGPT0003185	1
BIO-REMEDIATION	HEAVY_METAL_IRON_RESISTANCE	IRON_RESISTANCE-COPROGEN_BIOSYNTHESIS	hemF->PGPT0003205	1
BIO-REMEDIATION	HEAVY_METAL_IRON_RESISTANCE	IRON_RESISTANCE-CYCLOOCTATIN_METABOLISM	cotB3->PGPT0003075	1
BIO-REMEDIATION	HEAVY_METAL_IRON_RESISTANCE	IRON_RESISTANCE-DESFERRIOXAMINE-BIOSYNTHESIS	ddc|dfoJ|desA->PGPT0013725	1
BIO-REMEDIATION	HEAVY_METAL_IRON_RESISTANCE	IRON_RESISTANCE-ENTEROBACTIN|ENTEROCHELIN|BACILLIBACTIN|VANCHROBACTIN|ACINETOBACTIN|CHRYSOBACTIN_METABOLISM	entB|vibB|viuB|vabB|angB|dhbB|basF|cbsB|aebB->PGPT0003215	1
BIO-REMEDIATION	HEAVY_METAL_IRON_RESISTANCE	IRON_RESISTANCE-EXPORT_SYSTEMS	iroC->PGPT0003605	1
BIO-REMEDIATION	HEAVY_METAL_IRON_RESISTANCE	IRON_RESISTANCE-Fmn|Dmk|Ppl|Ndh|Eet_SYSTEM	ndh->PGPT0004020	9
BIO-REMEDIATION	HEAVY_METAL_IRON_RESISTANCE	IRON_RESISTANCE-HEMOPHORES-SIROHEME	cysG->PGPT0003690	1
BIO-REMEDIATION	HEAVY_METAL_IRON_RESISTANCE	IRON_RESISTANCE-HEMOPHORES-SIROHEME	hemB->PGPT0003655	1
BIO-REMEDIATION	HEAVY_METAL_IRON_RESISTANCE	IRON_RESISTANCE-HEMOPHORES-SIROHEME	hemC->PGPT0003660	1
BIO-REMEDIATION	HEAVY_METAL_IRON_RESISTANCE	IRON_RESISTANCE-HEMOPHORES-SIROHEME	hemD->PGPT0003665	1
BIO-REMEDIATION	HEAVY_METAL_IRON_RESISTANCE	IRON_RESISTANCE-HEMOPHORES-SIROHEME	hemL->PGPT0003680	2
BIO-REMEDIATION	HEAVY_METAL_IRON_RESISTANCE	IRON_RESISTANCE-LIPOIC_ACID_CHELATORS	lipA->PGPT0003935	1
BIO-REMEDIATION	HEAVY_METAL_IRON_RESISTANCE	IRON_RESISTANCE-PYOVERDIN_BIOSYNTHESIS	pvdA->PGPT0003390	1
BIO-REMEDIATION	HEAVY_METAL_IRON_RESISTANCE	IRON_RESISTANCE-RELATED_PROTEINS_FRATAXIN	cyaY->PGPT0003980	1
BIO-REMEDIATION	HEAVY_METAL_IRON_RESISTANCE	IRON_RESISTANCE-YERSINIABACTIN_METABOLISM	irp1->PGPT0003505	1
BIO-REMEDIATION	HEAVY_METAL_IRON_RESISTANCE	IRON_TRANSPORT-IRON_II_TRANSPORT_SYSTEM	efeU|FTR|FTH1->PGPT0003710	3
BIO-REMEDIATION	HEAVY_METAL_MANGANESE_RESISTANCE	MANGANESE_RESISTANCE-MNT_TRANSPORT_SYSTEM	mntH->PGPT0004370	2
BIO-REMEDIATION	HEAVY_METAL_MERCURY_RESISTANCE	MERCURY_RESISTANCE-MERCURY_HOMEOSTASIS	merA->PGPT0004775	1
BIO-REMEDIATION	HEAVY_METAL_NICKEL_RESISTANCE	NICKEL_RESISTANCE-NICKEL_TRANSPORT	hoxN|nixA->PGPT0004545	1
BIO-REMEDIATION	HEAVY_METAL_TUNGSTATE_RESISTANCE	TUNGSTATE_RESISTANCE-TUNGSTATE-TUP_TRANSPORT_SYSTEM	tupA|vupA->PGPT0004945	1
BIO-REMEDIATION	HEAVY_METAL_ZINK_RESISTANCE	ZINK_RESISTANCE-ZINK-NICKEL_TRANSPORT	czcD|zitB|yrdO->PGPT0004255	1
BIO-REMEDIATION	HEAVY_METAL_ZINK_RESISTANCE	ZINK_RESISTANCE-ZNT_TRANSPORT_SYSTEM	zntC->PGPT0004210	1
BIO-REMEDIATION	HEAVY_METAL_ZINK_RESISTANCE	ZINK_RESISTANCE-ZINK-NICKEL_TRANSPORT	TC_ZIP|zupT|ZRT3|ZIP2->PGPT0004250	2
BIO-REMEDIATION	HEAVY_METAL_ZINK_RESISTANCE	ZINK_RESISTANCE-ZNT_TRANSPORT_SYSTEM	zntC->PGPT0004210	2
STRESS_CONTROL|BIOCONTROL	HIGH_TEMPERATURE_TOLERANCE	HEAT_SHOCK_PRTOEINS	dnaJ->PGPT0014545	2
STRESS_CONTROL|BIOCONTROL	HIGH_TEMPERATURE_TOLERANCE	HEAT_SHOCK_PRTOEINS	dnaK->PGPT0014555	2
STRESS_CONTROL|BIOCONTROL	HIGH_TEMPERATURE_TOLERANCE	HEAT_SHOCK_PRTOEINS	groEL|mopA->PGPT0014570	2
STRESS_CONTROL|BIOCONTROL	HIGH_TEMPERATURE_TOLERANCE	HEAT_SHOCK_PRTOEINS	groES|mopB->PGPT0014565	1
STRESS_CONTROL|BIOCONTROL	HIGH_TEMPERATURE_TOLERANCE	HEAT_SHOCK_PRTOEINS	hptG->PGPT0014640	1
STRESS_CONTROL|BIOCONTROL	HIGH_TEMPERATURE_TOLERANCE	HEAT_SHOCK_PRTOEINS	hsp20->PGPT0014635	1
STRESS_CONTROL|BIOCONTROL	HIGH_TEMPERATURE_TOLERANCE	HIGH_TEMPERATUR_REGULATION	grpE->PGPT0014650	1
STRESS_CONTROL|BIOCONTROL	HIGH_TEMPERATURE_TOLERANCE	HEAT_SHOCK_PRTOEINS	clpB->PGPT0014580	2
STRESS_CONTROL|BIOCONTROL	HIGH_TEMPERATURE_TOLERANCE	HEAT_SHOCK_PRTOEINS	clpP->PGPT0014595	1
STRESS_CONTROL|BIOCONTROL	HIGH_TEMPERATURE_TOLERANCE	HEAT_SHOCK_PRTOEINS	clpX->PGPT0014600	1
STRESS_CONTROL|BIOCONTROL	HIGH_TEMPERATURE_TOLERANCE	HEAT_SHOCK_PRTOEINS	dnaJ->PGPT0014545	3
STRESS_CONTROL|BIOCONTROL	HIGH_TEMPERATURE_TOLERANCE	HEAT_SHOCK_PRTOEINS	dnaK->PGPT0014555	5
STRESS_CONTROL|BIOCONTROL	HIGH_TEMPERATURE_TOLERANCE	HEAT_SHOCK_PRTOEINS	groEL|mopA->PGPT0014570	7
STRESS_CONTROL|BIOCONTROL	HIGH_TEMPERATURE_TOLERANCE	HEAT_SHOCK_PRTOEINS	hsp20->PGPT0014635	2
STRESS_CONTROL|BIOCONTROL	INSECTICIDAL_COMPOUNDS	INSECTICIDAL-GAMMA-AMINOBUTYRIC_ACID_BIOSYNTHESIS	gadA|gadB->PGPT0007630	2
STRESS_CONTROL|BIOCONTROL	INSECTICIDAL_COMPOUNDS	INSECTICIDAL-GAMMA-AMINOBUTYRIC_ACID_BIOSYNTHESIS	puuE->PGPT0007140	2
BIO-FERTILIZATION	IRON_ACQUISITION-HEMOPHORES	HEMOPHORES-SIROHEME	hemC->PGPT0003660	1
BIO-FERTILIZATION	IRON_ACQUISITION-HEMOPHORES	HEMOPHORES-SIROHEME	hemL->PGPT0003680	2
BIO-FERTILIZATION	IRON_ACQUISITION-HEMOPHORES	HEMOPHORES-SIROHEME	cysG->PGPT0003690	1
BIO-FERTILIZATION	IRON_ACQUISITION-HEMOPHORES	HEMOPHORES-SIROHEME	hemB->PGPT0003655	1
BIO-FERTILIZATION	IRON_ACQUISITION-HEMOPHORES	HEMOPHORES-SIROHEME	hemC->PGPT0003660	1
BIO-FERTILIZATION	IRON_ACQUISITION-HEMOPHORES	HEMOPHORES-SIROHEME	hemD->PGPT0003665	1
BIO-FERTILIZATION	IRON_ACQUISITION-HEMOPHORES	HEMOPHORES-SIROHEME	hemL->PGPT0003680	2
BIO-FERTILIZATION	IRON_ACQUISITION-IRON_HOMOEOSTASIS	IRON_HOMEOSTASIS-Fmn|Dmk|Ppl|Ndh|Eet_SYSTEM	ndh->PGPT0004020	1
BIO-FERTILIZATION	IRON_ACQUISITION-IRON_HOMOEOSTASIS	IRON_HOMEOSTASIS-Fmn|Dmk|Ppl|Ndh|Eet_SYSTEM	ndh->PGPT0004020	9
BIO-FERTILIZATION	IRON_ACQUISITION-OTHER_TRANSPORT_SYSTEMS	IRON_ACQUISITION-LIPOIC_ACID_CHELATORS	lipA->PGPT0003935	1
BIO-FERTILIZATION	IRON_ACQUISITION-OTHER_TRANSPORT_SYSTEMS	IRON_ACQUISITION-RELATED_PROTEINS_FRATAXIN	cyaY->PGPT0003980	1
BIO-FERTILIZATION	IRON_ACQUISITION-OTHER_TRANSPORT_SYSTEMS	IRON_TRANSPORT-IRON_II_TRANSPORT_SYSTEM	efeU|FTR|FTH1->PGPT0003710	3
BIO-FERTILIZATION	IRON_ACQUISITION-SIDEROPHORES	SIDEROPHORES-ALCALIGIN_METABOLISM	speC|speF|ODC1->PGPT0007765	1
BIO-FERTILIZATION	IRON_ACQUISITION-SIDEROPHORES	SIDEROPHORES-BACILLIBACTIN_METABOLISM	ymfI|fabG|efpI->PGPT0003180	7
BIO-FERTILIZATION	IRON_ACQUISITION-SIDEROPHORES	SIDEROPHORES-BACILLIBACTIN_TRANSPORT	blt->PGPT0003185	1
BIO-FERTILIZATION	IRON_ACQUISITION-SIDEROPHORES	SIDEROPHORES-BACILLIBACTIN_METABOLISM	dhbF->PGPT0003165	2
BIO-FERTILIZATION	IRON_ACQUISITION-SIDEROPHORES	SIDEROPHORES-BACILLIBACTIN_METABOLISM	ymfI|fabG|efpI->PGPT0003180	24
BIO-FERTILIZATION	IRON_ACQUISITION-SIDEROPHORES	SIDEROPHORES-BACILLIBACTIN_TRANSPORT	blt->PGPT0003185	1
BIO-FERTILIZATION	IRON_ACQUISITION-SIDEROPHORES	SIDEROPHORES-COPROGEN_BIOSYNTHESIS	hemF->PGPT0003205	1
BIO-FERTILIZATION	IRON_ACQUISITION-SIDEROPHORES	SIDEROPHORES-CYCLOOCTATIN_METABOLISM	cotB3->PGPT0003075	1
BIO-FERTILIZATION	IRON_ACQUISITION-SIDEROPHORES	SIDEROPHORES-DESFERRIOXAMINE-BIOSYNTHESIS	ddc|dfoJ|desA->PGPT0013725	1
BIO-FERTILIZATION	IRON_ACQUISITION-SIDEROPHORES	SIDEROPHORES-ENTEROBACTIN|ENTEROCHELIN|BACILLIBACTIN|VANCHROBACTIN|ACINETOBACTIN|CHRYSOBACTIN_METABOLISM	entB|vibB|viuB|vabB|angB|dhbB|basF|cbsB|aebB->PGPT0003215	1
BIO-FERTILIZATION	IRON_ACQUISITION-SIDEROPHORES	SIDEROPHORES-PYOVERDIN_BIOSYNTHESIS	pvdA->PGPT0003390	1
BIO-FERTILIZATION	IRON_ACQUISITION-SIDEROPHORES	SIDEROPHORES-YERSINIABACTIN_METABOLISM	irp1->PGPT0003505	1
BIO-FERTILIZATION	IRON_ACQUISITION-SIDEROPHORES	SIDEROPHORE_EXPORT_SYSTEMS	iroC->PGPT0003605	1
PLANT_IMMUNE_RESPONSE_STIMULATION	ISR-VITAMIN_B1|THIAMIN_METABOLISM	ISR-VITAMIN_B1|THIAMIN_BIOSYNTHESIS	PHO->PGPT0008635	3
PLANT_IMMUNE_RESPONSE_STIMULATION	ISR-VITAMIN_B1|THIAMIN_METABOLISM	ISR-VITAMIN_B1|THIAMIN_BIOSYNTHESIS	THI20->PGPT0008910	2
PLANT_IMMUNE_RESPONSE_STIMULATION	ISR-VITAMIN_B1|THIAMIN_METABOLISM	ISR-VITAMIN_B1|THIAMIN_BIOSYNTHESIS	THI6->PGPT0009005	1
PLANT_IMMUNE_RESPONSE_STIMULATION	ISR-VITAMIN_B1|THIAMIN_METABOLISM	ISR-VITAMIN_B1|THIAMIN_BIOSYNTHESIS	adk|AK->PGPT0009040	1
PLANT_IMMUNE_RESPONSE_STIMULATION	ISR-VITAMIN_B1|THIAMIN_METABOLISM	ISR-VITAMIN_B1|THIAMIN_TRANSPORT	cytX->PGPT0009075	1
PLANT_IMMUNE_RESPONSE_STIMULATION	ISR-VITAMIN_B1|THIAMIN_METABOLISM	ISR-VITAMIN_B1|THIAMIN_BIOSYNTHESIS	PHO->PGPT0008635	2
PLANT_IMMUNE_RESPONSE_STIMULATION	ISR-VITAMIN_B1|THIAMIN_METABOLISM	ISR-VITAMIN_B1|THIAMIN_BIOSYNTHESIS	THI4|THI1->PGPT0008980	1
PLANT_IMMUNE_RESPONSE_STIMULATION	ISR-VITAMIN_B1|THIAMIN_METABOLISM	ISR-VITAMIN_B1|THIAMIN_BIOSYNTHESIS	THI5->PGPT0008930	1
PLANT_IMMUNE_RESPONSE_STIMULATION	ISR-VITAMIN_B1|THIAMIN_METABOLISM	ISR-VITAMIN_B1|THIAMIN_BIOSYNTHESIS	THTPA->PGPT0009045	1
PLANT_IMMUNE_RESPONSE_STIMULATION	ISR-VITAMIN_B1|THIAMIN_METABOLISM	ISR-VITAMIN_B1|THIAMIN_BIOSYNTHESIS	acp1->PGPT0008650	1
PLANT_IMMUNE_RESPONSE_STIMULATION	ISR-VITAMIN_B1|THIAMIN_METABOLISM	ISR-VITAMIN_B1|THIAMIN_BIOSYNTHESIS	adk|AK->PGPT0009040	3
PLANT_IMMUNE_RESPONSE_STIMULATION	ISR-VITAMIN_B1|THIAMIN_METABOLISM	ISR-VITAMIN_B1|THIAMIN_BIOSYNTHESIS	nifS|iscS->PGPT0000065	1
PLANT_IMMUNE_RESPONSE_STIMULATION	ISR-VITAMIN_B1|THIAMIN_METABOLISM	ISR-VITAMIN_B1|THIAMIN_BIOSYNTHESIS	phoA->PGPT0002570	2
PLANT_IMMUNE_RESPONSE_STIMULATION	ISR-VITAMIN_B1|THIAMIN_METABOLISM	ISR-VITAMIN_B1|THIAMIN_BIOSYNTHESIS	thiN|TPK1|THI80->PGPT0009035	1
PLANT_IMMUNE_RESPONSE_STIMULATION	ISR-VITAMIN_B1|THIAMIN_METABOLISM	ISR-VITAMIN_B1|THIAMIN_TRANSPORT	cytX->PGPT0009075	4
PLANT_IMMUNE_RESPONSE_STIMULATION	ISR-VITAMIN_B2|RIBOFLAVIN_METABOLISM	ISR-VITAMIN_B2|RIBOFLAVIN_BIOSYNTHESIS	PHO->PGPT0008635	3
PLANT_IMMUNE_RESPONSE_STIMULATION	ISR-VITAMIN_B2|RIBOFLAVIN_METABOLISM	ISR-VITAMIN_B2|RIBOFLAVIN_BIOSYNTHESIS	FLAD1->PGPT0008660	1
PLANT_IMMUNE_RESPONSE_STIMULATION	ISR-VITAMIN_B2|RIBOFLAVIN_METABOLISM	ISR-VITAMIN_B2|RIBOFLAVIN_BIOSYNTHESIS	PHO->PGPT0008635	2
PLANT_IMMUNE_RESPONSE_STIMULATION	ISR-VITAMIN_B2|RIBOFLAVIN_METABOLISM	ISR-VITAMIN_B2|RIBOFLAVIN_BIOSYNTHESIS	RFK|FMN1->PGPT0008615	1
PLANT_IMMUNE_RESPONSE_STIMULATION	ISR-VITAMIN_B2|RIBOFLAVIN_METABOLISM	ISR-VITAMIN_B2|RIBOFLAVIN_BIOSYNTHESIS	RIB7|arfC->PGPT0008560	1
PLANT_IMMUNE_RESPONSE_STIMULATION	ISR-VITAMIN_B2|RIBOFLAVIN_METABOLISM	ISR-VITAMIN_B2|RIBOFLAVIN_BIOSYNTHESIS	acp1->PGPT0008650	1
PLANT_IMMUNE_RESPONSE_STIMULATION	ISR-VITAMIN_B2|RIBOFLAVIN_METABOLISM	ISR-VITAMIN_B2|RIBOFLAVIN_BIOSYNTHESIS	ribA->PGPT0007985	1
PLANT_IMMUNE_RESPONSE_STIMULATION	ISR-VITAMIN_B2|RIBOFLAVIN_METABOLISM	ISR-VITAMIN_B2|RIBOFLAVIN_BIOSYNTHESIS	ribB|RIB3->PGPT0008600	1
PLANT_IMMUNE_RESPONSE_STIMULATION	ISR-VITAMIN_B2|RIBOFLAVIN_METABOLISM	ISR-VITAMIN_B2|RIBOFLAVIN_BIOSYNTHESIS	ribE|RIB5|ribC->PGPT0008610	1
PLANT_IMMUNE_RESPONSE_STIMULATION	ISR-VITAMIN_B2|RIBOFLAVIN_METABOLISM	ISR-VITAMIN_B2|RIBOFLAVIN_BIOSYNTHESIS	ribH|RIB4->PGPT0008605	1
PLANT_IMMUNE_RESPONSE_STIMULATION	ISR-VOLATILES	ISR-ACETOIN|2|3-BUTANEDIOL_BIOSYNTHESIS	aceF|pdhC->PGPT0001390	1
PLANT_IMMUNE_RESPONSE_STIMULATION	ISR-VOLATILES	ISR-ACETOIN|2|3-BUTANEDIOL_BIOSYNTHESIS	budC->PGPT0008190	2
PLANT_IMMUNE_RESPONSE_STIMULATION	ISR-VOLATILES	ISR-ACETOIN|2|3-BUTANEDIOL_BIOSYNTHESIS	ilvH|ilvN->PGPT0008205	1
PLANT_IMMUNE_RESPONSE_STIMULATION	ISR-VOLATILES	ISR-ACETOIN|2|3-BUTANEDIOL_BIOSYNTHESIS	aceF|pdhC->PGPT0001390	1
PLANT_IMMUNE_RESPONSE_STIMULATION	ISR-VOLATILES	ISR-ACETOIN|2|3-BUTANEDIOL_BIOSYNTHESIS	budA|aldC|aldB|alsD->PGPT0008180	2
PLANT_IMMUNE_RESPONSE_STIMULATION	ISR-VOLATILES	ISR-ACETOIN|2|3-BUTANEDIOL_BIOSYNTHESIS	budB|ilvK|alsS|ilvB|ilvG|ilvI->PGPT0008185	4
PLANT_IMMUNE_RESPONSE_STIMULATION	ISR-VOLATILES	ISR-ACETOIN|2|3-BUTANEDIOL_BIOSYNTHESIS	budC->PGPT0008190	6
PLANT_IMMUNE_RESPONSE_STIMULATION	ISR-VOLATILES	ISR-ACETOIN|2|3-BUTANEDIOL_BIOSYNTHESIS	butA|ydjL|budC->PGPT0008195	2
PLANT_IMMUNE_RESPONSE_STIMULATION	ISR-VOLATILES	ISR-ACETOIN|2|3-BUTANEDIOL_BIOSYNTHESIS	lpd|pdhD->PGPT0001380	1
BIO-FERTILIZATION	K-SOLUBILISATION-OTHER_ACID_METABOLISMS	K-SOLUBILISATION-SULFURIC_ACID_BIOSYNTHESIS	SUOX_like->PGPT0002375	1
BIO-FERTILIZATION	K-SOLUBILISATION-OTHER_ACID_METABOLISMS	K-SOLUBILISATION-SULFURIC_ACID_BIOSYNTHESIS	cysNC->PGPT0002395	1
BIO-FERTILIZATION	K-SOLUBILISATION-OTHER_ACID_METABOLISMS	K-SOLUBILISATION-CARBONIC_ACID_BIOSYNTHESIS	cah->PGPT0002420	1
BIO-FERTILIZATION	K-SOLUBILISATION-OTHER_ACID_METABOLISMS	K-SOLUBILISATION-CARBONIC_ACID_BIOSYNTHESIS	cynT|can->PGPT0002415	3
BIO-FERTILIZATION	K-SOLUBILISATION-OTHER_ACID_METABOLISMS	K-SOLUBILISATION-SULFURIC_ACID_BIOSYNTHESIS	SUOX_like->PGPT0002375	2
BIO-FERTILIZATION	K-SOLUBILISATION-OTHER_ACID_METABOLISMS	K-SOLUBILISATION-SULFURIC_ACID_BIOSYNTHESIS	sat|met3->PGPT0002410	1
BIO-FERTILIZATION	K-SOLUBILIZATION-ORGANIC_ACID_METABOLISM	K-SOLUBILISATION-ACETIC_ACID_BIOSYNTHESIS	aceF|pdhC->PGPT0001390	1
BIO-FERTILIZATION	K-SOLUBILIZATION-ORGANIC_ACID_METABOLISM	K-SOLUBILISATION-FORMIC_ACID_BIOSYNTHESIS	fmdA|amiE|amiF->PGPT0000620	1
BIO-FERTILIZATION	K-SOLUBILIZATION-ORGANIC_ACID_METABOLISM	K-SOLUBILISATION-FUMARIC_ACID_BIOSYNTHESIS	ycgM->PGPT0001625	1
BIO-FERTILIZATION	K-SOLUBILIZATION-ORGANIC_ACID_METABOLISM	K-SOLUBILISATION-GALACTONIC_ACID_BIOSYNTHESIS	dgoD->PGPT0002220	3
BIO-FERTILIZATION	K-SOLUBILIZATION-ORGANIC_ACID_METABOLISM	K-SOLUBILISATION-GLUCONIC_ACID-PQQ_PATHWAY	pqqL|yddC->PGPT0001280	1
BIO-FERTILIZATION	K-SOLUBILIZATION-ORGANIC_ACID_METABOLISM	K-SOLUBILISATION-KETO-GLUCONATE_BIOSYNTHESIS	dkgA->PGPT0001320	1
BIO-FERTILIZATION	K-SOLUBILIZATION-ORGANIC_ACID_METABOLISM	K-SOLUBILISATION-KETOGLUTARIC_ACID_BIOSYNTHESIS	icd->PGPT0001170	1
BIO-FERTILIZATION	K-SOLUBILIZATION-ORGANIC_ACID_METABOLISM	K-SOLUBILISATION-LACTIC_ACID_BIOSYNTHESIS	lldD->PGPT0001765	1
BIO-FERTILIZATION	K-SOLUBILIZATION-ORGANIC_ACID_METABOLISM	K-SOLUBILISATION-LACTIC_ACID_BIOSYNTHESIS	lra6->PGPT0001745	2
BIO-FERTILIZATION	K-SOLUBILIZATION-ORGANIC_ACID_METABOLISM	K-SOLUBILISATION-MALIC_ACID_BIOSYNTHESIS	fumC->PGPT0001650	1
BIO-FERTILIZATION	K-SOLUBILIZATION-ORGANIC_ACID_METABOLISM	K-SOLUBILISATION-MALIC_ACID_BIOSYNTHESIS	mdh->PGPT0001435	1
BIO-FERTILIZATION	K-SOLUBILIZATION-ORGANIC_ACID_METABOLISM	K-SOLUBILISATION-OXALACETIC_ACID_BIOSYNTHESIS	mdh->PGPT0001435	1
BIO-FERTILIZATION	K-SOLUBILIZATION-ORGANIC_ACID_METABOLISM	K-SOLUBILISATION-OXALACETIC_ACID_BIOSYNTHESIS	pckA->PGPT0001405	1
BIO-FERTILIZATION	K-SOLUBILIZATION-ORGANIC_ACID_METABOLISM	K-SOLUBILISATION-PROPIONIC_ACID_BIOSYNTHESIS	aco|acx->PGPT0002290	2
BIO-FERTILIZATION	K-SOLUBILIZATION-ORGANIC_ACID_METABOLISM	K-SOLUBILISATION-PROPIONIC_ACID_BIOSYNTHESIS	acs->PGPT0002265	1
BIO-FERTILIZATION	K-SOLUBILIZATION-ORGANIC_ACID_METABOLISM	K-SOLUBILISATION-PROPIONIC_ACID_BIOSYNTHESIS	dml->PGPT0002100	1
BIO-FERTILIZATION	K-SOLUBILIZATION-ORGANIC_ACID_METABOLISM	K-SOLUBILISATION-PYRUVIC_ACID_BIOSYNTHESIS	dapA|mosA->PGPT0002080	2
BIO-FERTILIZATION	K-SOLUBILIZATION-ORGANIC_ACID_METABOLISM	K-SOLUBILISATION-PYRUVIC_ACID_BIOSYNTHESIS	dml->PGPT0002100	1
BIO-FERTILIZATION	K-SOLUBILIZATION-ORGANIC_ACID_METABOLISM	K-SOLUBILISATION-PYRUVIC_ACID_BIOSYNTHESIS	lldD->PGPT0001765	1
BIO-FERTILIZATION	K-SOLUBILIZATION-ORGANIC_ACID_METABOLISM	K-SOLUBILISATION-PYRUVIC_ACID_BIOSYNTHESIS	metC->PGPT0001995	1
BIO-FERTILIZATION	K-SOLUBILIZATION-ORGANIC_ACID_METABOLISM	K-SOLUBILISATION-PYRUVIC_ACID_BIOSYNTHESIS	ycgM->PGPT0001625	1
BIO-FERTILIZATION	K-SOLUBILIZATION-ORGANIC_ACID_METABOLISM	K-SOLUBILISATION-SUCCINIC_ACID_ACID_BIOSYNTHESIS	frdA->PGPT0001115	1
BIO-FERTILIZATION	K-SOLUBILIZATION-ORGANIC_ACID_METABOLISM	K-SOLUBILISATION-SUCCINIC_ACID_ACID_BIOSYNTHESIS	gabD->PGPT0001580	3
BIO-FERTILIZATION	K-SOLUBILIZATION-ORGANIC_ACID_METABOLISM	K-SOLUBILISATION-SUCCINIC_ACID_ACID_BIOSYNTHESIS	icd->PGPT0001170	1
BIO-FERTILIZATION	K-SOLUBILIZATION-ORGANIC_ACID_METABOLISM	K-SOLUBILISATION-SUCCINIC_ACID_ACID_BIOSYNTHESIS	prpB->PGPT0001555	1
BIO-FERTILIZATION	K-SOLUBILIZATION-ORGANIC_ACID_METABOLISM	K-SOLUBILISATION-SUCCINIC_ACID_ACID_BIOSYNTHESIS	sucB->PGPT0001535	1
BIO-FERTILIZATION	K-SOLUBILIZATION-ORGANIC_ACID_METABOLISM	K-SOLUBILISATION-VALERIC_ACID_BIOSYNTHESIS	ilvD->PGPT0001875	1
BIO-FERTILIZATION	K-SOLUBILIZATION-ORGANIC_ACID_METABOLISM	K-SOLUBILISATION-VALERIC_ACID_BIOSYNTHESIS	paaF|echA->PGPT0001860	2
BIO-FERTILIZATION	K-SOLUBILIZATION-ORGANIC_ACID_METABOLISM	K-SOLUBILISATION_D_GLUCONATE_BIOSYNTHESIS	gnl->PGPT0001285	1
BIO-FERTILIZATION	K-SOLUBILIZATION-ORGANIC_ACID_METABOLISM	K-SOLUBILISATION-SUCCINIC_ACID_ACID_BIOSYNTHESIS	metB|met|cysA->PGPT0001980	3
BIO-FERTILIZATION	K-SOLUBILIZATION-ORGANIC_ACID_METABOLISM	K-SOLUBILISATION-ACETIC_ACID_BIOSYNTHESIS	aceF|pdhC->PGPT0001390	1
BIO-FERTILIZATION	K-SOLUBILIZATION-ORGANIC_ACID_METABOLISM	K-SOLUBILISATION-ACETIC_ACID_BIOSYNTHESIS	ackA->PGPT0001360	1
BIO-FERTILIZATION	K-SOLUBILIZATION-ORGANIC_ACID_METABOLISM	K-SOLUBILISATION-ACETIC_ACID_BIOSYNTHESIS	lpd|pdhD->PGPT0001380	1
BIO-FERTILIZATION	K-SOLUBILIZATION-ORGANIC_ACID_METABOLISM	K-SOLUBILISATION-ACETIC_ACID_BIOSYNTHESIS	maeA|sfcA|ywkA->PGPT0001350	1
BIO-FERTILIZATION	K-SOLUBILIZATION-ORGANIC_ACID_METABOLISM	K-SOLUBILISATION-ACONITIC_ACID_BIOSYNTHESIS	acnA->PGPT0001465	2
BIO-FERTILIZATION	K-SOLUBILIZATION-ORGANIC_ACID_METABOLISM	K-SOLUBILISATION-ACONITIC_ACID_BIOSYNTHESIS	acnB->PGPT0001470	1
BIO-FERTILIZATION	K-SOLUBILIZATION-ORGANIC_ACID_METABOLISM	K-SOLUBILISATION-ACONITIC_ACID_BIOSYNTHESIS	prpF->PGPT0001520	2
BIO-FERTILIZATION	K-SOLUBILIZATION-ORGANIC_ACID_METABOLISM	K-SOLUBILISATION-BUTYRIC_ACID_BIOSYNTHESIS	tesB->PGPT0001835	1
BIO-FERTILIZATION	K-SOLUBILIZATION-ORGANIC_ACID_METABOLISM	K-SOLUBILISATION-BUTYRIC_ACID_BIOSYNTHESIS	ybgC->PGPT0001850	1
BIO-FERTILIZATION	K-SOLUBILIZATION-ORGANIC_ACID_METABOLISM	K-SOLUBILISATION-CITRIC_ACID_BIOSYNTHESIS	CS|gltA->PGPT0001455	2
BIO-FERTILIZATION	K-SOLUBILIZATION-ORGANIC_ACID_METABOLISM	K-SOLUBILISATION-CITRIC_ACID_BIOSYNTHESIS	aclA->PGPT0001410	1
BIO-FERTILIZATION	K-SOLUBILIZATION-ORGANIC_ACID_METABOLISM	K-SOLUBILISATION-CITRIC_ACID_BIOSYNTHESIS	aclB->PGPT0001415	1
BIO-FERTILIZATION	K-SOLUBILIZATION-ORGANIC_ACID_METABOLISM	K-SOLUBILISATION-CITRIC_ACID_BIOSYNTHESIS	acnA->PGPT0001465	2
BIO-FERTILIZATION	K-SOLUBILIZATION-ORGANIC_ACID_METABOLISM	K-SOLUBILISATION-CITRIC_ACID_BIOSYNTHESIS	acnB->PGPT0001470	1
BIO-FERTILIZATION	K-SOLUBILIZATION-ORGANIC_ACID_METABOLISM	K-SOLUBILISATION-FORMIC_ACID_BIOSYNTHESIS	fmdA|amiE|amiF->PGPT0000620	2
BIO-FERTILIZATION	K-SOLUBILIZATION-ORGANIC_ACID_METABOLISM	K-SOLUBILISATION-FORMIC_ACID_BIOSYNTHESIS	frmB|fghA->PGPT0002120	2
BIO-FERTILIZATION	K-SOLUBILIZATION-ORGANIC_ACID_METABOLISM	K-SOLUBILISATION-FUMARIC_ACID_BIOSYNTHESIS	faaH->PGPT0001615	1
BIO-FERTILIZATION	K-SOLUBILIZATION-ORGANIC_ACID_METABOLISM	K-SOLUBILISATION-FUMARIC_ACID_BIOSYNTHESIS	fahA->PGPT0001610	1
BIO-FERTILIZATION	K-SOLUBILIZATION-ORGANIC_ACID_METABOLISM	K-SOLUBILISATION-FUMARIC_ACID_BIOSYNTHESIS	hpaF->PGPT0001630	1
BIO-FERTILIZATION	K-SOLUBILIZATION-ORGANIC_ACID_METABOLISM	K-SOLUBILISATION-FUMARIC_ACID_BIOSYNTHESIS	sdhA|frdA->PGPT0001605	1
BIO-FERTILIZATION	K-SOLUBILIZATION-ORGANIC_ACID_METABOLISM	K-SOLUBILISATION-FUMARIC_ACID_BIOSYNTHESIS	sdhB|frdB->PGPT0001600	1
BIO-FERTILIZATION	K-SOLUBILIZATION-ORGANIC_ACID_METABOLISM	K-SOLUBILISATION-GALACTONIC_ACID_BIOSYNTHESIS	dgoD->PGPT0002220	6
BIO-FERTILIZATION	K-SOLUBILIZATION-ORGANIC_ACID_METABOLISM	K-SOLUBILISATION-GLUCONIC_ACID-PQQ_PATHWAY	argD|pqqI->PGPT0014253	1
BIO-FERTILIZATION	K-SOLUBILIZATION-ORGANIC_ACID_METABOLISM	K-SOLUBILISATION-GLUCONIC_ACID-PQQ_PATHWAY	pqqF->PGPT0001270	1
BIO-FERTILIZATION	K-SOLUBILIZATION-ORGANIC_ACID_METABOLISM	K-SOLUBILISATION-GLYCOLIC_ACID_BIOSYNTHESIS	aldA->PGPT0001725	1
BIO-FERTILIZATION	K-SOLUBILIZATION-ORGANIC_ACID_METABOLISM	K-SOLUBILISATION-GLYOXYLIC_ACID_BIOSYNTHESIS	aceA->PGPT0001550	2
BIO-FERTILIZATION	K-SOLUBILIZATION-ORGANIC_ACID_METABOLISM	K-SOLUBILISATION-KETO-GLUCONATE_BIOSYNTHESIS	dkgA->PGPT0001320	1
BIO-FERTILIZATION	K-SOLUBILIZATION-ORGANIC_ACID_METABOLISM	K-SOLUBILISATION-LACTIC_ACID_BIOSYNTHESIS	aldA->PGPT0001725	1
BIO-FERTILIZATION	K-SOLUBILIZATION-ORGANIC_ACID_METABOLISM	K-SOLUBILISATION-LACTIC_ACID_BIOSYNTHESIS	gloB|gloC->PGPT0001770	2
BIO-FERTILIZATION	K-SOLUBILIZATION-ORGANIC_ACID_METABOLISM	K-SOLUBILISATION-LACTIC_ACID_BIOSYNTHESIS	ldh->PGPT0001760	1
BIO-FERTILIZATION	K-SOLUBILIZATION-ORGANIC_ACID_METABOLISM	K-SOLUBILISATION-LACTIC_ACID_BIOSYNTHESIS	ldhA->PGPT0001755	1
BIO-FERTILIZATION	K-SOLUBILIZATION-ORGANIC_ACID_METABOLISM	K-SOLUBILISATION-LACTIC_ACID_BIOSYNTHESIS	lldD->PGPT0001765	4
BIO-FERTILIZATION	K-SOLUBILIZATION-ORGANIC_ACID_METABOLISM	K-SOLUBILISATION-LACTIC_ACID_BIOSYNTHESIS	lra6->PGPT0001745	1
BIO-FERTILIZATION	K-SOLUBILIZATION-ORGANIC_ACID_METABOLISM	K-SOLUBILISATION-LACTIC_ACID_TRANSPORT	JEN_Homologous->PGPT0001795	2
BIO-FERTILIZATION	K-SOLUBILIZATION-ORGANIC_ACID_METABOLISM	K-SOLUBILISATION-MALIC_ACID_BIOSYNTHESIS	fumA|fumB->PGPT0001635	1
BIO-FERTILIZATION	K-SOLUBILIZATION-ORGANIC_ACID_METABOLISM	K-SOLUBILISATION-MALIC_ACID_BIOSYNTHESIS	fumC->PGPT0001650	1
BIO-FERTILIZATION	K-SOLUBILIZATION-ORGANIC_ACID_METABOLISM	K-SOLUBILISATION-MALIC_ACID_BIOSYNTHESIS	maeA|sfcA|ywkA->PGPT0001350	1
BIO-FERTILIZATION	K-SOLUBILIZATION-ORGANIC_ACID_METABOLISM	K-SOLUBILISATION-MALIC_ACID_BIOSYNTHESIS	maeB->PGPT0001685	2
BIO-FERTILIZATION	K-SOLUBILIZATION-ORGANIC_ACID_METABOLISM	K-SOLUBILISATION-MALIC_ACID_BIOSYNTHESIS	mdh->PGPT0001435	1
BIO-FERTILIZATION	K-SOLUBILIZATION-ORGANIC_ACID_METABOLISM	K-SOLUBILISATION-MALIC_ACID_BIOSYNTHESIS	mqo->PGPT0001440	1
BIO-FERTILIZATION	K-SOLUBILIZATION-ORGANIC_ACID_METABOLISM	K-SOLUBILISATION-OXALACETIC_ACID_BIOSYNTHESIS	aceB|glcB->PGPT0001445	1
BIO-FERTILIZATION	K-SOLUBILIZATION-ORGANIC_ACID_METABOLISM	K-SOLUBILISATION-OXALACETIC_ACID_BIOSYNTHESIS	aclA->PGPT0001410	1
BIO-FERTILIZATION	K-SOLUBILIZATION-ORGANIC_ACID_METABOLISM	K-SOLUBILISATION-OXALACETIC_ACID_BIOSYNTHESIS	aclB->PGPT0001415	1
BIO-FERTILIZATION	K-SOLUBILIZATION-ORGANIC_ACID_METABOLISM	K-SOLUBILISATION-OXALACETIC_ACID_BIOSYNTHESIS	mdh->PGPT0001435	1
BIO-FERTILIZATION	K-SOLUBILIZATION-ORGANIC_ACID_METABOLISM	K-SOLUBILISATION-OXALACETIC_ACID_BIOSYNTHESIS	mqo->PGPT0001440	1
BIO-FERTILIZATION	K-SOLUBILIZATION-ORGANIC_ACID_METABOLISM	K-SOLUBILISATION-OXALACETIC_ACID_BIOSYNTHESIS	pyc->PGPT0001420	1
BIO-FERTILIZATION	K-SOLUBILIZATION-ORGANIC_ACID_METABOLISM	K-SOLUBILISATION-PROPIONIC_ACID_BIOSYNTHESIS	ackA->PGPT0001360	1
BIO-FERTILIZATION	K-SOLUBILIZATION-ORGANIC_ACID_METABOLISM	K-SOLUBILISATION-PROPIONIC_ACID_BIOSYNTHESIS	acs->PGPT0002265	2
BIO-FERTILIZATION	K-SOLUBILIZATION-ORGANIC_ACID_METABOLISM	K-SOLUBILISATION-PROPIONIC_ACID_BIOSYNTHESIS	bcd->PGPT0002285	1
BIO-FERTILIZATION	K-SOLUBILIZATION-ORGANIC_ACID_METABOLISM	K-SOLUBILISATION-PROPIONIC_ACID_BIOSYNTHESIS	mmsA|iolA->PGPT0002295	2
BIO-FERTILIZATION	K-SOLUBILIZATION-ORGANIC_ACID_METABOLISM	K-SOLUBILISATION-PROPIONIC_ACID_BIOSYNTHESIS	prpE->PGPT0002270	2
BIO-FERTILIZATION	K-SOLUBILIZATION-ORGANIC_ACID_METABOLISM	K-SOLUBILISATION-PYRUVIC_ACID_BIOSYNTHESIS	alaA->PGPT0001880	1
BIO-FERTILIZATION	K-SOLUBILIZATION-ORGANIC_ACID_METABOLISM	K-SOLUBILISATION-PYRUVIC_ACID_BIOSYNTHESIS	aldA->PGPT0001725	1
BIO-FERTILIZATION	K-SOLUBILIZATION-ORGANIC_ACID_METABOLISM	K-SOLUBILISATION-PYRUVIC_ACID_BIOSYNTHESIS	cuyA->PGPT0002000	1
BIO-FERTILIZATION	K-SOLUBILIZATION-ORGANIC_ACID_METABOLISM	K-SOLUBILISATION-PYRUVIC_ACID_BIOSYNTHESIS	dapA|mosA->PGPT0002080	2
BIO-FERTILIZATION	K-SOLUBILIZATION-ORGANIC_ACID_METABOLISM	K-SOLUBILISATION-PYRUVIC_ACID_BIOSYNTHESIS	dgdA->PGPT0001910	1
BIO-FERTILIZATION	K-SOLUBILIZATION-ORGANIC_ACID_METABOLISM	K-SOLUBILISATION-PYRUVIC_ACID_BIOSYNTHESIS	dld->PGPT0001890	4
BIO-FERTILIZATION	K-SOLUBILIZATION-ORGANIC_ACID_METABOLISM	K-SOLUBILISATION-PYRUVIC_ACID_BIOSYNTHESIS	hpaF->PGPT0001630	1
BIO-FERTILIZATION	K-SOLUBILIZATION-ORGANIC_ACID_METABOLISM	K-SOLUBILISATION-PYRUVIC_ACID_BIOSYNTHESIS	ilvA|tdcB->PGPT0001960	2
BIO-FERTILIZATION	K-SOLUBILIZATION-ORGANIC_ACID_METABOLISM	K-SOLUBILISATION-PYRUVIC_ACID_BIOSYNTHESIS	ldh->PGPT0001760	1
BIO-FERTILIZATION	K-SOLUBILIZATION-ORGANIC_ACID_METABOLISM	K-SOLUBILISATION-PYRUVIC_ACID_BIOSYNTHESIS	ldhA->PGPT0001755	1
BIO-FERTILIZATION	K-SOLUBILIZATION-ORGANIC_ACID_METABOLISM	K-SOLUBILISATION-PYRUVIC_ACID_BIOSYNTHESIS	lldD->PGPT0001765	4
BIO-FERTILIZATION	K-SOLUBILIZATION-ORGANIC_ACID_METABOLISM	K-SOLUBILISATION-PYRUVIC_ACID_BIOSYNTHESIS	maeA|sfcA|ywkA->PGPT0001350	1
BIO-FERTILIZATION	K-SOLUBILIZATION-ORGANIC_ACID_METABOLISM	K-SOLUBILISATION-PYRUVIC_ACID_BIOSYNTHESIS	maeB->PGPT0001685	2
BIO-FERTILIZATION	K-SOLUBILIZATION-ORGANIC_ACID_METABOLISM	K-SOLUBILISATION-PYRUVIC_ACID_BIOSYNTHESIS	metB|met|cysA->PGPT0001980	3
BIO-FERTILIZATION	K-SOLUBILIZATION-ORGANIC_ACID_METABOLISM	K-SOLUBILISATION-PYRUVIC_ACID_BIOSYNTHESIS	metC->PGPT0001995	1
BIO-FERTILIZATION	K-SOLUBILIZATION-ORGANIC_ACID_METABOLISM	K-SOLUBILISATION-PYRUVIC_ACID_BIOSYNTHESIS	patB|malY->PGPT0001990	2
BIO-FERTILIZATION	K-SOLUBILIZATION-ORGANIC_ACID_METABOLISM	K-SOLUBILISATION-PYRUVIC_ACID_BIOSYNTHESIS	pps|ppsA->PGPT0002035	1
BIO-FERTILIZATION	K-SOLUBILIZATION-ORGANIC_ACID_METABOLISM	K-SOLUBILISATION-PYRUVIC_ACID_BIOSYNTHESIS	pyk->PGPT0002020	1
BIO-FERTILIZATION	K-SOLUBILIZATION-ORGANIC_ACID_METABOLISM	K-SOLUBILISATION-PYRUVIC_ACID_BIOSYNTHESIS	sds->PGPT0001965	2
BIO-FERTILIZATION	K-SOLUBILIZATION-ORGANIC_ACID_METABOLISM	K-SOLUBILISATION-PYRUVIC_ACID_BIOSYNTHESIS	sgaA->PGPT0001920	1
BIO-FERTILIZATION	K-SOLUBILIZATION-ORGANIC_ACID_METABOLISM	K-SOLUBILISATION-PYRUVIC_ACID_BIOSYNTHESIS	sseA->PGPT0002045	2
BIO-FERTILIZATION	K-SOLUBILIZATION-ORGANIC_ACID_METABOLISM	K-SOLUBILISATION-PYRUVIC_ACID_BIOSYNTHESIS	ttuC|dmlA->PGPT0001905	1
BIO-FERTILIZATION	K-SOLUBILIZATION-ORGANIC_ACID_METABOLISM	K-SOLUBILISATION-PYRUVIC_ACID_BIOSYNTHESIS	yjhH|yagE->PGPT0002095	1
BIO-FERTILIZATION	K-SOLUBILIZATION-ORGANIC_ACID_METABOLISM	K-SOLUBILISATION-SUCCINIC_ACID_ACID_BIOSYNTHESIS	aceA->PGPT0001550	2
BIO-FERTILIZATION	K-SOLUBILIZATION-ORGANIC_ACID_METABOLISM	K-SOLUBILISATION-SUCCINIC_ACID_ACID_BIOSYNTHESIS	frdA->PGPT0001115	1
BIO-FERTILIZATION	K-SOLUBILIZATION-ORGANIC_ACID_METABOLISM	K-SOLUBILISATION-SUCCINIC_ACID_ACID_BIOSYNTHESIS	gabD->PGPT0001580	7
BIO-FERTILIZATION	K-SOLUBILIZATION-ORGANIC_ACID_METABOLISM	K-SOLUBILISATION-SUCCINIC_ACID_ACID_BIOSYNTHESIS	hpaI|hpcH->PGPT0001575	5
BIO-FERTILIZATION	K-SOLUBILIZATION-ORGANIC_ACID_METABOLISM	K-SOLUBILISATION-SUCCINIC_ACID_ACID_BIOSYNTHESIS	prpB->PGPT0001555	2
BIO-FERTILIZATION	K-SOLUBILIZATION-ORGANIC_ACID_METABOLISM	K-SOLUBILISATION-SUCCINIC_ACID_ACID_BIOSYNTHESIS	sucA->PGPT0001530	1
BIO-FERTILIZATION	K-SOLUBILIZATION-ORGANIC_ACID_METABOLISM	K-SOLUBILISATION-SUCCINIC_ACID_ACID_BIOSYNTHESIS	sucD->PGPT0001540	1
BIO-FERTILIZATION	K-SOLUBILIZATION-ORGANIC_ACID_METABOLISM	K-SOLUBILISATION-TARTARIC_ACID_BIOSYNTHESIS	ttuC|dmlA->PGPT0001905	1
BIO-FERTILIZATION	K-SOLUBILIZATION-ORGANIC_ACID_METABOLISM	K-SOLUBILISATION-VALERIC_ACID_BIOSYNTHESIS	alaA->PGPT0001880	1
BIO-FERTILIZATION	K-SOLUBILIZATION-ORGANIC_ACID_METABOLISM	K-SOLUBILISATION-VALERIC_ACID_BIOSYNTHESIS	ilvD->PGPT0001875	2
BIO-FERTILIZATION	K-SOLUBILIZATION-ORGANIC_ACID_METABOLISM	K-SOLUBILISATION-VALERIC_ACID_BIOSYNTHESIS	paaF|echA->PGPT0001860	2
BIO-FERTILIZATION	K-SOLUBILIZATION-ORGANIC_ACID_METABOLISM	K-SOLUBILISATION_D_GLUCONATE_BIOSYNTHESIS	gnl->PGPT0001285	1
BIO-FERTILIZATION	K-SOLUBILIZATION-POTASSIUM_TRANSPORT	K-SOLUBILIZATION-TRK-UPTAKE_SYSTEM	trkD|kup->PGPT0002720	1
STRESS_CONTROL|BIOCONTROL	LOW_TEMPERATURE_TOLERANCE	LOW_TEMPERATURE-RELATED_ENZYMES	gdh|ycdF->PGPT0014705	1
STRESS_CONTROL|BIOCONTROL	LOW_TEMPERATURE_TOLERANCE	LOW_TEMPERATURE-RELATED_ENZYMES	yfhF->PGPT0014730	1
STRESS_CONTROL|BIOCONTROL	LOW_TEMPERATURE_TOLERANCE	LOW_TEMPERATURE-RELATED_ENZYMES	csbD->PGPT0014700	1
STRESS_CONTROL|BIOCONTROL	LOW_TEMPERATURE_TOLERANCE	LOW_TEMPERATURE-RELATED_ENZYMES	gdh|ycdF->PGPT0014705	2
COLONIZING_PLANT_SYSTEM	MOTILITY-FLAGELLAR_ASSEMBLY	MOTILITY-FLAGELLUM_TYPE-III_SECRETION	fliI|lgiI->PGPT0015340	1
BIO-FERTILIZATION	N-AQUISITION-ALLANTOIN_USAGE	N-AQUISITION-ALLANTOIN_METABOLISM	alc->PGPT0000880	1
BIO-FERTILIZATION	N-AQUISITION-ALLANTOIN_USAGE	N-AQUISITION-ALLANTOIN_METABOLISM	allB->PGPT0000870	1
BIO-FERTILIZATION	N-AQUISITION-AMMONIUM_ASSIMILATION_USAGE	N-AQUISITION-AMMONIUM_METABOLISM	nitA|nitB|nitR|nit1->PGPT0000835	2
BIO-FERTILIZATION	N-AQUISITION-AMMONIUM_ASSIMILATION_USAGE	N-AQUISITION-GLUTAMATE_TRANSPORT	TC_AAT|yifK->PGPT0000815	1
BIO-FERTILIZATION	N-AQUISITION-AMMONIUM_ASSIMILATION_USAGE	N-AQUISITION-AMMONIUM_METABOLISM	nitA|nitB|nitR|nit1->PGPT0000835	11
BIO-FERTILIZATION	N-AQUISITION-AMMONIUM_ASSIMILATION_USAGE	N-AQUISITION-AMMONIUM_TRANSPORT	amtB|ybaG|amt->PGPT0000840	2
BIO-FERTILIZATION	N-AQUISITION-AMMONIUM_ASSIMILATION_USAGE	N-AQUISITION-GLUTAMATE_TRANSPORT	TC_AAT|yifK->PGPT0000815	4
BIO-FERTILIZATION	N-AQUISITION-AMMONIUM_ASSIMILATION_USAGE	N-AQUISITION-GLUTAMATE|GLUTAMINE_METABOLISM	gdhA->PGPT0000690	1
BIO-FERTILIZATION	N-AQUISITION-AMMONIUM_ASSIMILATION_USAGE	N-AQUISITION-GLUTAMATE|GLUTAMINE_METABOLISM	glnA->PGPT0000645	5
BIO-FERTILIZATION	N-AQUISITION-ATMOSHPHERIC_NITROGEN_FIXATION	N-FIX-HYDROGENASE_BIOSYNTHESIS	hyaD|hybD|hupD->PGPT0000235	1
BIO-FERTILIZATION	N-AQUISITION-ATMOSHPHERIC_NITROGEN_FIXATION	N-FIX-NITROGENASE_BIOSYNTHESIS	nifS|iscS->PGPT0000065	1
BIO-FERTILIZATION	N-AQUISITION-ATMOSHPHERIC_NITROGEN_FIXATION	N-FIX-NITROGENASE_BIOSYNTHESIS	nifU|iscU->PGPT0000075	1
BIO-FERTILIZATION	N-AQUISITION-ATMOSHPHERIC_NITROGEN_FIXATION	N-FIX-NITROGENASE_BIOSYNTHESIS	nifV->PGPT0000080	1
BIO-FERTILIZATION	N-AQUISITION-DENITRIFICATION|NITRATE_USAGE	DENITRIFICATION-NITRATE_REDUCTION	nirB->PGPT0000450	1
BIO-FERTILIZATION	N-AQUISITION-FORMAIDE_USAGE	N-AQUISITION-FORMAIDE_USAGE_GENES	fmdA|amiE|amiF->PGPT0000620	1
BIO-FERTILIZATION	N-AQUISITION-FORMAIDE_USAGE	N-AQUISITION-FORMAIDE_USAGE_GENES	fmdA|amiE|amiF->PGPT0000620	2
BIO-FERTILIZATION	N-AQUISITION-REGULATION	FUMARATE_BASED_NITROGENASE_REGULATION	frdA->PGPT0001115	1
BIO-FERTILIZATION	N-AQUISITION-REGULATION	NITROGEN_REGULATING_FUNCTIONS	fixA|etfB->PGPT0001035	1
BIO-FERTILIZATION	N-AQUISITION-REGULATION	FUMARATE_BASED_NITROGENASE_REGULATION	frdA->PGPT0001115	1
BIO-FERTILIZATION	N-AQUISITION-REGULATION	NITROGEN_REGULATING_FUNCTIONS	fixB|etfA->PGPT0001040	1
BIO-FERTILIZATION	N-AQUISITION-UREA_USAGE	N-AQUISITION-UREA_METABOLISM	ureF->PGPT0000980	1
BIO-FERTILIZATION	N-AQUISITION-UREA_USAGE	N-AQUISITION-UREA_METABOLISM	atzF->PGPT0001010	2
BIO-FERTILIZATION	N-AQUISITION-UREA_USAGE	N-AQUISITION-UREA_METABOLISM	uca|dur|urd->PGPT0001005	3
BIO-FERTILIZATION	N-AQUISITION-UREA_USAGE	N-AQUISITION-UREA_METABOLISM	ureC->PGPT0000965	1
BIO-FERTILIZATION	N-AQUISITION-UREA_USAGE	N-AQUISITION-UREA_METABOLISM	ureD->PGPT0000970	1
BIO-FERTILIZATION	N-AQUISITION-UREA_USAGE	N-AQUISITION-UREA_METABOLISM	ureG->PGPT0000985	2
BIO-FERTILIZATION	N-AQUISITION-UREA_USAGE	N-AQUISITION-UREA_METABOLISM	ycgI->PGPT0001000	1
STRESS_CONTROL|BIOCONTROL	NEUTRALIZING_ACIDIC_STRESS	ACIDIC_STRESS-SPERMIDINE|PUTRESCINE_METABOLISM	speC|speF|ODC1->PGPT0007765	1
STRESS_CONTROL|BIOCONTROL	NEUTRALIZING_ACIDIC_STRESS	ACIDIC_STRESS-CELL_ENVELOPE_MODIFICATION_PROTEIN	satE->PGPT0014460	1
STRESS_CONTROL|BIOCONTROL	NEUTRALIZING_ACIDIC_STRESS	ACIDIC_STRESS-QUORUM_SENSING_MEDIATED_TOLERANCE	gadA|gadB->PGPT0007630	2
STRESS_CONTROL|BIOCONTROL	NEUTRALIZING_ACIDIC_STRESS	ACIDIC_STRESS-SOXALATE-INDUCED_ACID_TOLERANCE	frc|yfdW->PGPT0002130	1
STRESS_CONTROL|BIOCONTROL	NEUTRALIZING_ACIDIC_STRESS	ACIDIC_STRESS-SPERMIDINE|PUTRESCINE_METABOLISM	speE|SRM|SPEC_3|SPSD->PGPT0007750	1
STRESS_CONTROL|BIOCONTROL	NEUTRALIZING_HERBICIDIAL_STRESS	HERBICIDIAL_STRESS-ORGANOPHOSPHATE_DEGRADTION	glpA|glpD->PGPT0006775	1
STRESS_CONTROL|BIOCONTROL	NEUTRALIZING_HERBICIDIAL_STRESS	HERBICIDIAL_STRESS-ORGANOPHOSPHATE_DEGRADTION	pepP->PGPT0006770	3
STRESS_CONTROL|BIOCONTROL	NEUTRALIZING_HERBICIDIAL_STRESS	HERBICIDIAL_STRESS-PARAQUAT_STRESS_REDUCTION	aldH|dhaS->PGPT0006875	2
STRESS_CONTROL|BIOCONTROL	NEUTRALIZING_HERBICIDIAL_STRESS	HERBICIDIAL_STRESS-PARAQUAT_STRESS_REDUCTION	csbC->PGPT0015023	1
STRESS_CONTROL|BIOCONTROL	NEUTRALIZING_HERBICIDIAL_STRESS	HERBICIDIAL_STRESS-PARAQUAT_STRESS_REDUCTION	aldH|dhaS->PGPT0006875	8
STRESS_CONTROL|BIOCONTROL	NEUTRALIZING_HERBICIDIAL_STRESS	HERBICIDIAL_STRESS-PARAQUAT_STRESS_REDUCTION	clsA_B|ybhO|ywiE->PGPT0007725	1
STRESS_CONTROL|BIOCONTROL	NEUTRALIZING_HERBICIDIAL_STRESS	HERBICIDIAL_STRESS-TOXOFLAVIN_METABOLISM	ribA->PGPT0007985	1
STRESS_CONTROL|BIOCONTROL	NEUTRALIZING_HERBICIDIAL_STRESS	HERBICIDIAL_STRESS-TOXOFLAVIN_METABOLISM	toxA->PGPT0009780	1
STRESS_CONTROL|BIOCONTROL	NEUTRALIZING_OSMOTIC_STRESS	OSMOTIC_STRESS-GLYCINE-BETAINE_METABOLISM	betA|CHDH->PGPT0013615	3
STRESS_CONTROL|BIOCONTROL	NEUTRALIZING_OSMOTIC_STRESS	OSMOTIC_STRESS-GLYCINE-BETAINE_METABOLISM	betC->PGPT0013620	1
STRESS_CONTROL|BIOCONTROL	NEUTRALIZING_OSMOTIC_STRESS	OSMOTIC_STRESS-MECHANOSENSITIVE_ION_CHANNEL	mscL->PGPT0013771	1
STRESS_CONTROL|BIOCONTROL	NEUTRALIZING_OSMOTIC_STRESS	OSMOTIC_STRESS-SPERMIDINE|PUTRESCINE_METABOLISM	speB->PGPT0007775	1
STRESS_CONTROL|BIOCONTROL	NEUTRALIZING_OSMOTIC_STRESS	OSMOTIC_STRESS-SPERMIDINE|PUTRESCINE_METABOLISM	speC|speF|ODC1->PGPT0007765	1
STRESS_CONTROL|BIOCONTROL	NEUTRALIZING_OSMOTIC_STRESS	OSMOTIC_STRESS-VITAMIN_B3|NIACIN_BIOSYNTHESIS	nudC->PGPT0013440	1
STRESS_CONTROL|BIOCONTROL	NEUTRALIZING_OSMOTIC_STRESS	OSMOTIC_STRESS-VITAMIN_B6|PYRIDOXINE|PYRIDOXAL|PYRIDOXAMINE_BIOSYNTHESIS	3_hydroxy_2_methylpyridine_4|5_dicarboxylate_4_decarboxylase->PGPT0009220	1
STRESS_CONTROL|BIOCONTROL	NEUTRALIZING_OSMOTIC_STRESS	OSMOTIC_STRESS-VITAMIN_B6|PYRIDOXINE|PYRIDOXAL|PYRIDOXAMINE_BIOSYNTHESIS	PPOX_like->PGPT0009120	1
STRESS_CONTROL|BIOCONTROL	NEUTRALIZING_OSMOTIC_STRESS	OSMOTIC_STRESS-VITAMIN_B6|PYRIDOXINE|PYRIDOXAL|PYRIDOXAMINE_BIOSYNTHESIS	pdxH->PGPT0009115	3
STRESS_CONTROL|BIOCONTROL	NEUTRALIZING_OSMOTIC_STRESS	OSMOTIC_STRESS-VITAMIN_B6|PYRIDOXINE|PYRIDOXAL|PYRIDOXAMINE_BIOSYNTHESIS	ydbC->PGPT0009140	2
STRESS_CONTROL|BIOCONTROL	NEUTRALIZING_OSMOTIC_STRESS	OSMOTIC_STRESS-1|3-DIAMINOPROPANE_BIOSYNTHESIS	ddc|dfoJ|desA->PGPT0013725	1
STRESS_CONTROL|BIOCONTROL	NEUTRALIZING_OSMOTIC_STRESS	OSMOTIC_STRESS-CARDIOLIPIN_BIOSYNTHESIS	clsA_B|ybhO|ywiE->PGPT0007725	1
STRESS_CONTROL|BIOCONTROL	NEUTRALIZING_OSMOTIC_STRESS	OSMOTIC_STRESS-GLYCINE-BETAINE_METABOLISM	betA|CHDH->PGPT0013615	16
STRESS_CONTROL|BIOCONTROL	NEUTRALIZING_OSMOTIC_STRESS	OSMOTIC_STRESS-GLYCINE-BETAINE_METABOLISM	betB_homologous->PGPT0007165	2
STRESS_CONTROL|BIOCONTROL	NEUTRALIZING_OSMOTIC_STRESS	OSMOTIC_STRESS-GLYCINE-BETAINE_METABOLISM	betC->PGPT0013620	2
STRESS_CONTROL|BIOCONTROL	NEUTRALIZING_OSMOTIC_STRESS	OSMOTIC_STRESS-MANNITOL_BIOSYNTHESIS	mtlD->PGPT0013700	1
STRESS_CONTROL|BIOCONTROL	NEUTRALIZING_OSMOTIC_STRESS	OSMOTIC_STRESS-OTHER_REGULATORS	nth->PGPT0013735	2
STRESS_CONTROL|BIOCONTROL	NEUTRALIZING_OSMOTIC_STRESS	OSMOTIC_STRESS-OTHER_REGULATORS	rhlE->PGPT0013740	4
STRESS_CONTROL|BIOCONTROL	NEUTRALIZING_OSMOTIC_STRESS	OSMOTIC_STRESS-POTASSIUM_TRANSPORT	trkD|kup->PGPT0002720	1
STRESS_CONTROL|BIOCONTROL	NEUTRALIZING_OSMOTIC_STRESS	OSMOTIC_STRESS-SPERMIDINE|PUTRESCINE_METABOLISM	speB->PGPT0007775	3
STRESS_CONTROL|BIOCONTROL	NEUTRALIZING_OSMOTIC_STRESS	OSMOTIC_STRESS-SPERMIDINE|PUTRESCINE_METABOLISM	speD->PGPT0007760	1
STRESS_CONTROL|BIOCONTROL	NEUTRALIZING_OSMOTIC_STRESS	OSMOTIC_STRESS-SPERMIDINE|PUTRESCINE_METABOLISM	speE|SRM|SPEC_3|SPSD->PGPT0007750	1
STRESS_CONTROL|BIOCONTROL	NEUTRALIZING_OSMOTIC_STRESS	OSMOTIC_STRESS-SPERMIDINE|PUTRESCINE_METABOLISM	speG->PGPT0007790	2
STRESS_CONTROL|BIOCONTROL	NEUTRALIZING_OSMOTIC_STRESS	OSMOTIC_STRESS-VITAMIN_B3|NIACIN_BIOSYNTHESIS	iunH->PGPT0013465	3
STRESS_CONTROL|BIOCONTROL	NEUTRALIZING_OSMOTIC_STRESS	OSMOTIC_STRESS-VITAMIN_B3|NIACIN_BIOSYNTHESIS	nadC->PGPT0013370	1
STRESS_CONTROL|BIOCONTROL	NEUTRALIZING_OSMOTIC_STRESS	OSMOTIC_STRESS-VITAMIN_B3|NIACIN_BIOSYNTHESIS	nadE2->PGPT0013450	1
STRESS_CONTROL|BIOCONTROL	NEUTRALIZING_OSMOTIC_STRESS	OSMOTIC_STRESS-VITAMIN_B3|NIACIN_BIOSYNTHESIS	nucA|ushA|yhcR|yfkN->PGPT0013395	2
STRESS_CONTROL|BIOCONTROL	NEUTRALIZING_OSMOTIC_STRESS	OSMOTIC_STRESS-VITAMIN_B3|NIACIN_BIOSYNTHESIS	pncB->PGPT0013375	1
STRESS_CONTROL|BIOCONTROL	NEUTRALIZING_OSMOTIC_STRESS	OSMOTIC_STRESS-VITAMIN_B3|NIACIN_BIOSYNTHESIS	pncC2->PGPT0013460	1
STRESS_CONTROL|BIOCONTROL	NEUTRALIZING_OSMOTIC_STRESS	OSMOTIC_STRESS-VITAMIN_B3|NIACIN_BIOSYNTHESIS	surE->PGPT0013405	1
STRESS_CONTROL|BIOCONTROL	NEUTRALIZING_OSMOTIC_STRESS	OSMOTIC_STRESS-VITAMIN_B6|PYRIDOXINE|PYRIDOXAL|PYRIDOXAMINE_BIOSYNTHESIS	pdxK|pdxY->PGPT0009125	1
STRESS_CONTROL|BIOCONTROL	NEUTRALIZING_OSMOTIC_STRESS	OSMOTIC_STRESS-VITAMIN_B6|PYRIDOXINE|PYRIDOXAL|PYRIDOXAMINE_BIOSYNTHESIS	pdxS|pdx1|yaaD->PGPT0009180	1
STRESS_CONTROL|BIOCONTROL	NEUTRALIZING_OSMOTIC_STRESS	OSMOTIC_STRESS-VITAMIN_B6|PYRIDOXINE|PYRIDOXAL|PYRIDOXAMINE_BIOSYNTHESIS	pdxT|pdx2|yaaE->PGPT0009185	1
STRESS_CONTROL|BIOCONTROL	NEUTRALIZING_OSMOTIC_STRESS	OSMOTIC_STRESS-VITAMIN_B6|PYRIDOXINE|PYRIDOXAL|PYRIDOXAMINE_BIOSYNTHESIS	serA->PGPT0009155	7
STRESS_CONTROL|BIOCONTROL	NEUTRALIZING_OSMOTIC_STRESS	OSMOTIC_STRESS-VITAMIN_B6|PYRIDOXINE|PYRIDOXAL|PYRIDOXAMINE_BIOSYNTHESIS	serC|pdxF->PGPT0009160	3
STRESS_CONTROL|BIOCONTROL	NEUTRALIZING_OSMOTIC_STRESS	OSMOTIC_STRESS-VITAMIN_B6|PYRIDOXINE|PYRIDOXAL|PYRIDOXAMINE_BIOSYNTHESIS	thrC->PGPT0009175	2
STRESS_CONTROL|BIOCONTROL	NEUTRALIZING_OSMOTIC_STRESS	OSMOTIC_STRESS-VITAMIN_B6|PYRIDOXINE|PYRIDOXAL|PYRIDOXAMINE_BIOSYNTHESIS	ydbC->PGPT0009140	5
STRESS_CONTROL|BIOCONTROL	NEUTRALIZING_SALINITY_STRESS	SALINITY_STRESS-CALCIUM_TRANSPORT	chaA->PGPT0013985	1
STRESS_CONTROL|BIOCONTROL	NEUTRALIZING_SALINITY_STRESS	SALINITY_STRESS-H+_ANTIPORTER	chaA->PGPT0013985	1
STRESS_CONTROL|BIOCONTROL	NEUTRALIZING_SALINITY_STRESS	SALINITY_STRESS-H+_SYMPORTER	hxt->PGPT0014440	6
STRESS_CONTROL|BIOCONTROL	NEUTRALIZING_SALINITY_STRESS	SALINITY_STRESS-H2S-VOLATILE_PATHWAY	cysNC->PGPT0002395	1
STRESS_CONTROL|BIOCONTROL	NEUTRALIZING_SALINITY_STRESS	SALINITY_STRESS-H2S-VOLATILE_PATHWAY	cysQ->PGPT0002975	2
STRESS_CONTROL|BIOCONTROL	NEUTRALIZING_SALINITY_STRESS	SALINITY_STRESS-HALOTOLERANCE_RELATED_ENZYMES	lon->PGPT0014315	2
STRESS_CONTROL|BIOCONTROL	NEUTRALIZING_SALINITY_STRESS	SALINITY_STRESS-POTASSIUM_TRANSPORT	czcO|noxC|yrdP|trkA|hapE->PGPT0013865	1
STRESS_CONTROL|BIOCONTROL	NEUTRALIZING_SALINITY_STRESS	SALINITY_STRESS-PROLINE_METABOLISM	argHA->PGPT0014242	1
STRESS_CONTROL|BIOCONTROL	NEUTRALIZING_SALINITY_STRESS	SALINITY_STRESS-PROLINE_METABOLISM	argJ->PGPT0014244	1
STRESS_CONTROL|BIOCONTROL	NEUTRALIZING_SALINITY_STRESS	SALINITY_STRESS-PROLINE_METABOLISM	proB->PGPT0014220	1
STRESS_CONTROL|BIOCONTROL	NEUTRALIZING_SALINITY_STRESS	SALINITY_STRESS-PROLINE_METABOLISM	proC->PGPT0014225	1
STRESS_CONTROL|BIOCONTROL	NEUTRALIZING_SALINITY_STRESS	SALINITY_STRESS-SULFATE|THIOSULFATE_TRANSPORT	TC_SULP->PGPT0003020	1
STRESS_CONTROL|BIOCONTROL	NEUTRALIZING_SALINITY_STRESS	SALINITY_STRESS-TREHALOSE_METABOLISM	otsB|otsA|tpsA->PGPT0014085	1
STRESS_CONTROL|BIOCONTROL	NEUTRALIZING_SALINITY_STRESS	SALINITY_STRESS-VITAMIN_B2|RIBOFLAVIN_METABOLISM	PHO->PGPT0008635	3
STRESS_CONTROL|BIOCONTROL	NEUTRALIZING_SALINITY_STRESS	SALINITY_STRESS-VITAMIN_B6|PYRIDOXINE|PYRIDOXAL|PYRIDOXAMINE_BIOSYNTHESIS	3_hydroxy_2_methylpyridine_4|5_dicarboxylate_4_decarboxylase->PGPT0009220	1
STRESS_CONTROL|BIOCONTROL	NEUTRALIZING_SALINITY_STRESS	SALINITY_STRESS-VITAMIN_B6|PYRIDOXINE|PYRIDOXAL|PYRIDOXAMINE_BIOSYNTHESIS	PPOX_like->PGPT0009120	1
STRESS_CONTROL|BIOCONTROL	NEUTRALIZING_SALINITY_STRESS	SALINITY_STRESS-VITAMIN_B6|PYRIDOXINE|PYRIDOXAL|PYRIDOXAMINE_BIOSYNTHESIS	pdxH->PGPT0009115	3
STRESS_CONTROL|BIOCONTROL	NEUTRALIZING_SALINITY_STRESS	SALINITY_STRESS-VITAMIN_B6|PYRIDOXINE|PYRIDOXAL|PYRIDOXAMINE_BIOSYNTHESIS	ydbC->PGPT0009140	2
STRESS_CONTROL|BIOCONTROL	NEUTRALIZING_SALINITY_STRESS	SALINITY_STRESS-VITAMIN_B9|FOLATE_METABOLISM	folA->PGPT0007945	1
STRESS_CONTROL|BIOCONTROL	NEUTRALIZING_SALINITY_STRESS	SALINITY_STRESS-VITAMIN_B9|FOLATE_METABOLISM	folKP->PGPT0007920	1
STRESS_CONTROL|BIOCONTROL	NEUTRALIZING_SALINITY_STRESS	SALINITY_STRESS-VITAMIN_B9|FOLATE_METABOLISM	gcvT->PGPT0008130	1
STRESS_CONTROL|BIOCONTROL	NEUTRALIZING_SALINITY_STRESS	SALINITY_STRESS-VITAMIN_B9|FOLATE_METABOLISM	glyA->PGPT0008090	1
STRESS_CONTROL|BIOCONTROL	NEUTRALIZING_SALINITY_STRESS	SALINITY_STRESS-VITAMIN_B9|FOLATE_METABOLISM	metF->PGPT0008160	1
STRESS_CONTROL|BIOCONTROL	NEUTRALIZING_SALINITY_STRESS	SALINITY_STRESS-VITAMIN_B9|FOLATE_METABOLISM	pabC->PGPT0008020	1
STRESS_CONTROL|BIOCONTROL	NEUTRALIZING_SALINITY_STRESS	SALINITY_STRESS-VITAMIN_B9|FOLATE_METABOLISM	purU->PGPT0008155	1
STRESS_CONTROL|BIOCONTROL	NEUTRALIZING_SALINITY_STRESS	SALINITY_STRESS-VITAMIN_B9|FOLATE_METABOLISM	thyA->PGPT0008145	1
STRESS_CONTROL|BIOCONTROL	NEUTRALIZING_SALINITY_STRESS	SALINITY_STRESS-CALCIUM_TRANSPORT	TMEM165|gdt1->PGPT0013980	1
STRESS_CONTROL|BIOCONTROL	NEUTRALIZING_SALINITY_STRESS	SALINITY_STRESS-CALCIUM_TRANSPORT	chaA->PGPT0013985	5
STRESS_CONTROL|BIOCONTROL	NEUTRALIZING_SALINITY_STRESS	SALINITY_STRESS-CALCIUM_TRANSPORT	yloB|ctpA->PGPT0013990	12
STRESS_CONTROL|BIOCONTROL	NEUTRALIZING_SALINITY_STRESS	SALINITY_STRESS-CARDIOLIPIN_BIOSYNTHESIS	clsA_B|ybhO|ywiE->PGPT0007725	1
STRESS_CONTROL|BIOCONTROL	NEUTRALIZING_SALINITY_STRESS	SALINITY_STRESS-ECTOINE_METABOLISM	asd->PGPT0014045	1
STRESS_CONTROL|BIOCONTROL	NEUTRALIZING_SALINITY_STRESS	SALINITY_STRESS-ECTOINE_METABOLISM	lysC->PGPT0014040	1
STRESS_CONTROL|BIOCONTROL	NEUTRALIZING_SALINITY_STRESS	SALINITY_STRESS-GLUTAMATE|GLUTAMINE_SYNTHASE|GLTS_PATHWAY	glnA->PGPT0000645	5
STRESS_CONTROL|BIOCONTROL	NEUTRALIZING_SALINITY_STRESS	SALINITY_STRESS-H+_ANTIPORTER	NHA1_like|SOD2_like->PGPT0013856	3
STRESS_CONTROL|BIOCONTROL	NEUTRALIZING_SALINITY_STRESS	SALINITY_STRESS-H+_ANTIPORTER	TMEM165|gdt1->PGPT0013980	1
STRESS_CONTROL|BIOCONTROL	NEUTRALIZING_SALINITY_STRESS	SALINITY_STRESS-H+_ANTIPORTER	chaA->PGPT0013985	5
STRESS_CONTROL|BIOCONTROL	NEUTRALIZING_SALINITY_STRESS	SALINITY_STRESS-H+_SYMPORTER	galP->PGPT0014445	2
STRESS_CONTROL|BIOCONTROL	NEUTRALIZING_SALINITY_STRESS	SALINITY_STRESS-H+_SYMPORTER	glcP->PGPT0014430	2
STRESS_CONTROL|BIOCONTROL	NEUTRALIZING_SALINITY_STRESS	SALINITY_STRESS-H+_SYMPORTER	hxt->PGPT0014440	58
STRESS_CONTROL|BIOCONTROL	NEUTRALIZING_SALINITY_STRESS	SALINITY_STRESS-H+_SYMPORTER	ydjE->PGPT0014435	2
STRESS_CONTROL|BIOCONTROL	NEUTRALIZING_SALINITY_STRESS	SALINITY_STRESS-H2S-VOLATILE_PATHWAY	cbs->PGPT0020005	1
STRESS_CONTROL|BIOCONTROL	NEUTRALIZING_SALINITY_STRESS	SALINITY_STRESS-H2S-VOLATILE_PATHWAY	cysC->PGPT0002780	1
STRESS_CONTROL|BIOCONTROL	NEUTRALIZING_SALINITY_STRESS	SALINITY_STRESS-H2S-VOLATILE_PATHWAY	cysH->PGPT0002785	1
STRESS_CONTROL|BIOCONTROL	NEUTRALIZING_SALINITY_STRESS	SALINITY_STRESS-H2S-VOLATILE_PATHWAY	cysI->PGPT0002790	1
STRESS_CONTROL|BIOCONTROL	NEUTRALIZING_SALINITY_STRESS	SALINITY_STRESS-H2S-VOLATILE_PATHWAY	cysJ->PGPT0002795	1
STRESS_CONTROL|BIOCONTROL	NEUTRALIZING_SALINITY_STRESS	SALINITY_STRESS-H2S-VOLATILE_PATHWAY	cysK->PGPT0002810	5
STRESS_CONTROL|BIOCONTROL	NEUTRALIZING_SALINITY_STRESS	SALINITY_STRESS-H2S-VOLATILE_PATHWAY	cysQ->PGPT0002975	1
STRESS_CONTROL|BIOCONTROL	NEUTRALIZING_SALINITY_STRESS	SALINITY_STRESS-H2S-VOLATILE_PATHWAY	cysS->PGPT0002985	1
STRESS_CONTROL|BIOCONTROL	NEUTRALIZING_SALINITY_STRESS	SALINITY_STRESS-H2S-VOLATILE_PATHWAY	metB|met|cysA->PGPT0001980	3
STRESS_CONTROL|BIOCONTROL	NEUTRALIZING_SALINITY_STRESS	SALINITY_STRESS-H2S-VOLATILE_PATHWAY	sat|met3->PGPT0002410	1
STRESS_CONTROL|BIOCONTROL	NEUTRALIZING_SALINITY_STRESS	SALINITY_STRESS-HALOTOLERANCE_RELATED_ENZYMES	atpA->PGPT0014298	1
STRESS_CONTROL|BIOCONTROL	NEUTRALIZING_SALINITY_STRESS	SALINITY_STRESS-HALOTOLERANCE_RELATED_ENZYMES	atpD->PGPT0014296	1
STRESS_CONTROL|BIOCONTROL	NEUTRALIZING_SALINITY_STRESS	SALINITY_STRESS-HALOTOLERANCE_RELATED_ENZYMES	atpG->PGPT0014297	1
STRESS_CONTROL|BIOCONTROL	NEUTRALIZING_SALINITY_STRESS	SALINITY_STRESS-HALOTOLERANCE_RELATED_ENZYMES	atpH->PGPT0014299	1
STRESS_CONTROL|BIOCONTROL	NEUTRALIZING_SALINITY_STRESS	SALINITY_STRESS-HALOTOLERANCE_RELATED_ENZYMES	csbD->PGPT0014700	1
STRESS_CONTROL|BIOCONTROL	NEUTRALIZING_SALINITY_STRESS	SALINITY_STRESS-HALOTOLERANCE_RELATED_ENZYMES	gdhB->PGPT0014290	1
STRESS_CONTROL|BIOCONTROL	NEUTRALIZING_SALINITY_STRESS	SALINITY_STRESS-HALOTOLERANCE_RELATED_ENZYMES	mtnN|pfs|yadA->PGPT0014320	2
STRESS_CONTROL|BIOCONTROL	NEUTRALIZING_SALINITY_STRESS	SALINITY_STRESS-HALOTOLERANCE_RELATED_ENZYMES	ytaB->PGPT0014330	1
STRESS_CONTROL|BIOCONTROL	NEUTRALIZING_SALINITY_STRESS	SALINITY_STRESS-HALOTOLERANCE_RELATED_ENZYMES	yvrE->PGPT0014335	1
STRESS_CONTROL|BIOCONTROL	NEUTRALIZING_SALINITY_STRESS	SALINITY_STRESS-POTASSIUM_TRANSPORT	czcO|noxC|yrdP|trkA|hapE->PGPT0013865	2
STRESS_CONTROL|BIOCONTROL	NEUTRALIZING_SALINITY_STRESS	SALINITY_STRESS-POTASSIUM_TRANSPORT	trkD|kup->PGPT0002720	1
STRESS_CONTROL|BIOCONTROL	NEUTRALIZING_SALINITY_STRESS	SALINITY_STRESS-PROLINE_METABOLISM	argB1->PGPT0014248	1
STRESS_CONTROL|BIOCONTROL	NEUTRALIZING_SALINITY_STRESS	SALINITY_STRESS-PROLINE_METABOLISM	argC->PGPT0014251	1
STRESS_CONTROL|BIOCONTROL	NEUTRALIZING_SALINITY_STRESS	SALINITY_STRESS-PROLINE_METABOLISM	argD1->PGPT0014252	1
STRESS_CONTROL|BIOCONTROL	NEUTRALIZING_SALINITY_STRESS	SALINITY_STRESS-PROLINE_METABOLISM	argD|pqqI->PGPT0014253	1
STRESS_CONTROL|BIOCONTROL	NEUTRALIZING_SALINITY_STRESS	SALINITY_STRESS-PROLINE_METABOLISM	argE->PGPT0014254	2
STRESS_CONTROL|BIOCONTROL	NEUTRALIZING_SALINITY_STRESS	SALINITY_STRESS-PROLINE_METABOLISM	argJ->PGPT0014244	3
STRESS_CONTROL|BIOCONTROL	NEUTRALIZING_SALINITY_STRESS	SALINITY_STRESS-PROLINE_METABOLISM	proA->PGPT0014215	1
STRESS_CONTROL|BIOCONTROL	NEUTRALIZING_SALINITY_STRESS	SALINITY_STRESS-PROLINE_METABOLISM	proC->PGPT0014225	1
STRESS_CONTROL|BIOCONTROL	NEUTRALIZING_SALINITY_STRESS	SALINITY_STRESS-SODIUM_TRANSPORT	NHA1_like|SOD2_like->PGPT0013856	3
STRESS_CONTROL|BIOCONTROL	NEUTRALIZING_SALINITY_STRESS	SALINITY_STRESS-SULFATE|THIOSULFATE_TRANSPORT	TC_SULP->PGPT0003020	1
STRESS_CONTROL|BIOCONTROL	NEUTRALIZING_SALINITY_STRESS	SALINITY_STRESS-TREHALOSE_METABOLISM	EC_3_2_1_28|alpha_trehalase->PGPT0014070	1
STRESS_CONTROL|BIOCONTROL	NEUTRALIZING_SALINITY_STRESS	SALINITY_STRESS-TREHALOSE_METABOLISM	otsA->PGPT0014135	1
STRESS_CONTROL|BIOCONTROL	NEUTRALIZING_SALINITY_STRESS	SALINITY_STRESS-TREHALOSE_METABOLISM	otsB|otsA|tpsA->PGPT0014085	3
STRESS_CONTROL|BIOCONTROL	NEUTRALIZING_SALINITY_STRESS	SALINITY_STRESS-TREHALOSE_METABOLISM	treA|treF->PGPT0019170	2
STRESS_CONTROL|BIOCONTROL	NEUTRALIZING_SALINITY_STRESS	SALINITY_STRESS-VITAMIN_B2|RIBOFLAVIN_METABOLISM	FLAD1->PGPT0008660	1
STRESS_CONTROL|BIOCONTROL	NEUTRALIZING_SALINITY_STRESS	SALINITY_STRESS-VITAMIN_B2|RIBOFLAVIN_METABOLISM	PHO->PGPT0008635	2
STRESS_CONTROL|BIOCONTROL	NEUTRALIZING_SALINITY_STRESS	SALINITY_STRESS-VITAMIN_B2|RIBOFLAVIN_METABOLISM	RFK|FMN1->PGPT0008615	1
STRESS_CONTROL|BIOCONTROL	NEUTRALIZING_SALINITY_STRESS	SALINITY_STRESS-VITAMIN_B2|RIBOFLAVIN_METABOLISM	RIB7|arfC->PGPT0008560	1
STRESS_CONTROL|BIOCONTROL	NEUTRALIZING_SALINITY_STRESS	SALINITY_STRESS-VITAMIN_B2|RIBOFLAVIN_METABOLISM	acp1->PGPT0008650	1
STRESS_CONTROL|BIOCONTROL	NEUTRALIZING_SALINITY_STRESS	SALINITY_STRESS-VITAMIN_B2|RIBOFLAVIN_METABOLISM	ribA->PGPT0007985	1
STRESS_CONTROL|BIOCONTROL	NEUTRALIZING_SALINITY_STRESS	SALINITY_STRESS-VITAMIN_B2|RIBOFLAVIN_METABOLISM	ribB|RIB3->PGPT0008600	1
STRESS_CONTROL|BIOCONTROL	NEUTRALIZING_SALINITY_STRESS	SALINITY_STRESS-VITAMIN_B2|RIBOFLAVIN_METABOLISM	ribE|RIB5|ribC->PGPT0008610	1
STRESS_CONTROL|BIOCONTROL	NEUTRALIZING_SALINITY_STRESS	SALINITY_STRESS-VITAMIN_B2|RIBOFLAVIN_METABOLISM	ribH|RIB4->PGPT0008605	1
STRESS_CONTROL|BIOCONTROL	NEUTRALIZING_SALINITY_STRESS	SALINITY_STRESS-VITAMIN_B6|PYRIDOXINE|PYRIDOXAL|PYRIDOXAMINE_BIOSYNTHESIS	pdxK|pdxY->PGPT0009125	1
STRESS_CONTROL|BIOCONTROL	NEUTRALIZING_SALINITY_STRESS	SALINITY_STRESS-VITAMIN_B6|PYRIDOXINE|PYRIDOXAL|PYRIDOXAMINE_BIOSYNTHESIS	pdxS|pdx1|yaaD->PGPT0009180	1
STRESS_CONTROL|BIOCONTROL	NEUTRALIZING_SALINITY_STRESS	SALINITY_STRESS-VITAMIN_B6|PYRIDOXINE|PYRIDOXAL|PYRIDOXAMINE_BIOSYNTHESIS	pdxT|pdx2|yaaE->PGPT0009185	1
STRESS_CONTROL|BIOCONTROL	NEUTRALIZING_SALINITY_STRESS	SALINITY_STRESS-VITAMIN_B6|PYRIDOXINE|PYRIDOXAL|PYRIDOXAMINE_BIOSYNTHESIS	serA->PGPT0009155	7
STRESS_CONTROL|BIOCONTROL	NEUTRALIZING_SALINITY_STRESS	SALINITY_STRESS-VITAMIN_B6|PYRIDOXINE|PYRIDOXAL|PYRIDOXAMINE_BIOSYNTHESIS	serC|pdxF->PGPT0009160	3
STRESS_CONTROL|BIOCONTROL	NEUTRALIZING_SALINITY_STRESS	SALINITY_STRESS-VITAMIN_B6|PYRIDOXINE|PYRIDOXAL|PYRIDOXAMINE_BIOSYNTHESIS	thrC->PGPT0009175	2
STRESS_CONTROL|BIOCONTROL	NEUTRALIZING_SALINITY_STRESS	SALINITY_STRESS-VITAMIN_B6|PYRIDOXINE|PYRIDOXAL|PYRIDOXAMINE_BIOSYNTHESIS	ydbC->PGPT0009140	5
STRESS_CONTROL|BIOCONTROL	NEUTRALIZING_SALINITY_STRESS	SALINITY_STRESS-VITAMIN_B9|FOLATE_METABOLISM	GTP_cyclohydrolase_I->PGPT0007885	1
STRESS_CONTROL|BIOCONTROL	NEUTRALIZING_SALINITY_STRESS	SALINITY_STRESS-VITAMIN_B9|FOLATE_METABOLISM	fhs->PGPT0008070	1
STRESS_CONTROL|BIOCONTROL	NEUTRALIZING_SALINITY_STRESS	SALINITY_STRESS-VITAMIN_B9|FOLATE_METABOLISM	folA->PGPT0007945	1
STRESS_CONTROL|BIOCONTROL	NEUTRALIZING_SALINITY_STRESS	SALINITY_STRESS-VITAMIN_B9|FOLATE_METABOLISM	folD->PGPT0008075	1
STRESS_CONTROL|BIOCONTROL	NEUTRALIZING_SALINITY_STRESS	SALINITY_STRESS-VITAMIN_B9|FOLATE_METABOLISM	folE->PGPT0007875	1
STRESS_CONTROL|BIOCONTROL	NEUTRALIZING_SALINITY_STRESS	SALINITY_STRESS-VITAMIN_B9|FOLATE_METABOLISM	glyA->PGPT0008090	3
STRESS_CONTROL|BIOCONTROL	NEUTRALIZING_SALINITY_STRESS	SALINITY_STRESS-VITAMIN_B9|FOLATE_METABOLISM	metF->PGPT0008160	1
STRESS_CONTROL|BIOCONTROL	NEUTRALIZING_SALINITY_STRESS	SALINITY_STRESS-VITAMIN_B9|FOLATE_METABOLISM	pabAB->PGPT0008010	3
STRESS_CONTROL|BIOCONTROL	NEUTRALIZING_SALINITY_STRESS	SALINITY_STRESS-VITAMIN_B9|FOLATE_METABOLISM	pabC->PGPT0008020	2
STRESS_CONTROL|BIOCONTROL	NEUTRALIZING_SALINITY_STRESS	SALINITY_STRESS-VITAMIN_B9|FOLATE_METABOLISM	phoA->PGPT0002570	2
STRESS_CONTROL|BIOCONTROL	NEUTRALIZING_SALINITY_STRESS	SALINITY_STRESS-VITAMIN_B9|FOLATE_METABOLISM	phoD->PGPT0002575	1
STRESS_CONTROL|BIOCONTROL	NEUTRALIZING_SALINITY_STRESS	SALINITY_STRESS-VITAMIN_B9|FOLATE_METABOLISM	purH->PGPT0008110	1
STRESS_CONTROL|BIOCONTROL	NEUTRALIZING_SALINITY_STRESS	SALINITY_STRESS-VITAMIN_B9|FOLATE_METABOLISM	purN->PGPT0008095	1
STRESS_CONTROL|BIOCONTROL	NEUTRALIZING_SALINITY_STRESS	SALINITY_STRESS-VITAMIN_B9|FOLATE_METABOLISM	ribA->PGPT0007985	1
STRESS_CONTROL|BIOCONTROL	NEUTRALIZING_SALINITY_STRESS	SALINITY_STRESS-VITAMIN_B9|FOLATE_METABOLISM	thyA->PGPT0008145	1
STRESS_CONTROL|BIOCONTROL	NEUTRALIZING_SALINITY_STRESS	SALINITY_STRESS-VITAMIN_B9|FOLATE_METABOLISM	ygfA|fthC|yqgN|folN->PGPT0008170	1
STRESS_CONTROL|BIOCONTROL	NITROSATIVE|OXIDATIVE_STRESS|ROS_SCAVENGING	DETOXIFICATION_OF_PEROXIDIZED_COMPOUNDS	bsaA|gpx|btuE->PGPT0013115	1
STRESS_CONTROL|BIOCONTROL	NITROSATIVE|OXIDATIVE_STRESS|ROS_SCAVENGING	DETOXIFICATION_OF_PEROXIDIZED_COMPOUNDS	gor->PGPT0013175	1
STRESS_CONTROL|BIOCONTROL	NITROSATIVE|OXIDATIVE_STRESS|ROS_SCAVENGING	DETOXIFICATION_OF_PEROXIDIZED_COMPOUNDS	gst->PGPT0013170	5
STRESS_CONTROL|BIOCONTROL	NITROSATIVE|OXIDATIVE_STRESS|ROS_SCAVENGING	NITROSATIVE|OXIDATIVE_STRESS|ROS_REGULATORY_PROTEINS	arcB|argF|argI->PGPT0020080	1
STRESS_CONTROL|BIOCONTROL	NITROSATIVE|OXIDATIVE_STRESS|ROS_SCAVENGING	OXIDATIVE_STRESS-ARYLPOLYENE_BIOSYNTHESIS	acpS->PGPT0008840	1
STRESS_CONTROL|BIOCONTROL	NITROSATIVE|OXIDATIVE_STRESS|ROS_SCAVENGING	OXIDATIVE_STRESS-ARYLPOLYENE_BIOSYNTHESIS	fabF->PGPT0008360	1
STRESS_CONTROL|BIOCONTROL	NITROSATIVE|OXIDATIVE_STRESS|ROS_SCAVENGING	OXIDATIVE_STRESS-ARYLPOLYENE_BIOSYNTHESIS	ymfI|fabG|efpI->PGPT0003180	7
STRESS_CONTROL|BIOCONTROL	NITROSATIVE|OXIDATIVE_STRESS|ROS_SCAVENGING	OXIDATIVE_STRESS-GLUTATHION_METABOLISM	yqjG->PGPT0013050	2
STRESS_CONTROL|BIOCONTROL	NITROSATIVE|OXIDATIVE_STRESS|ROS_SCAVENGING	OXIDATIVE_STRESS-OXIDOREDUCTASES	katE|CAT|catB|srpA->PGPT0014380	2
STRESS_CONTROL|BIOCONTROL	NITROSATIVE|OXIDATIVE_STRESS|ROS_SCAVENGING	OXIDATIVE_STRESS-OXIDOREDUCTASES	qor->PGPT0013255	2
STRESS_CONTROL|BIOCONTROL	NITROSATIVE|OXIDATIVE_STRESS|ROS_SCAVENGING	OXIDATIVE_STRESS-SPERMIDINE|PUTRESCINE_METABOLISM	speB->PGPT0007775	1
STRESS_CONTROL|BIOCONTROL	NITROSATIVE|OXIDATIVE_STRESS|ROS_SCAVENGING	OXIDATIVE_STRESS-SPERMIDINE|PUTRESCINE_METABOLISM	speC|speF|ODC1->PGPT0007765	1
STRESS_CONTROL|BIOCONTROL	NITROSATIVE|OXIDATIVE_STRESS|ROS_SCAVENGING	OXIDATIVE_STRESS-TERPENOID_DERIVATE_PRODUCTION	mvaK1->PGPT0007570	1
STRESS_CONTROL|BIOCONTROL	NITROSATIVE|OXIDATIVE_STRESS|ROS_SCAVENGING	OXIDATIVE_STRESS-TERPENOID_DERIVATE_PRODUCTION	mvaK2->PGPT0007565	1
STRESS_CONTROL|BIOCONTROL	NITROSATIVE|OXIDATIVE_STRESS|ROS_SCAVENGING	OXIDATIVE_STRESS-THIOREDOXINES|THIOESTERASES	trxA->PGPT0013055	1
STRESS_CONTROL|BIOCONTROL	NITROSATIVE|OXIDATIVE_STRESS|ROS_SCAVENGING	OXIDATIVE_STRESS-UBIQUINONE|COENZYME_Q_PATHWAY	COQ5_like->PGPT0009536	1
STRESS_CONTROL|BIOCONTROL	NITROSATIVE|OXIDATIVE_STRESS|ROS_SCAVENGING	OXIDATIVE_STRESS-UBIQUINONE|COENZYME_Q_PATHWAY	COQ7_like->PGPT0009541	2
STRESS_CONTROL|BIOCONTROL	NITROSATIVE|OXIDATIVE_STRESS|ROS_SCAVENGING	OXIDATIVE_STRESS-UBIQUINONE|COENZYME_Q_PATHWAY	ubiX|bsdB->PGPT0009565	1
STRESS_CONTROL|BIOCONTROL	NITROSATIVE|OXIDATIVE_STRESS|ROS_SCAVENGING	OXIDATIVE_STRESS-VITAMIN_B3|NIACIN_BIOSYNTHESIS	npdA->PGPT0013485	1
STRESS_CONTROL|BIOCONTROL	NITROSATIVE|OXIDATIVE_STRESS|ROS_SCAVENGING	OXIDATIVE_STRESS-VITAMIN_B3|NIACIN_BIOSYNTHESIS	nudC->PGPT0013440	1
STRESS_CONTROL|BIOCONTROL	NITROSATIVE|OXIDATIVE_STRESS|ROS_SCAVENGING	OXIDATIVE_STRESS-VITAMIN_B3|NIACIN_BIOSYNTHESIS	pntB->PGPT0013505	1
STRESS_CONTROL|BIOCONTROL	NITROSATIVE|OXIDATIVE_STRESS|ROS_SCAVENGING	OXIDATIVE_STRESS-VITAMIN_B6|PYRIDOXINE|PYRIDOXAL|PYRIDOXAMINE_BIOSYNTHESIS	3_hydroxy_2_methylpyridine_4|5_dicarboxylate_4_decarboxylase->PGPT0009220	1
STRESS_CONTROL|BIOCONTROL	NITROSATIVE|OXIDATIVE_STRESS|ROS_SCAVENGING	OXIDATIVE_STRESS-VITAMIN_B6|PYRIDOXINE|PYRIDOXAL|PYRIDOXAMINE_BIOSYNTHESIS	PPOX_like->PGPT0009120	1
STRESS_CONTROL|BIOCONTROL	NITROSATIVE|OXIDATIVE_STRESS|ROS_SCAVENGING	OXIDATIVE_STRESS-VITAMIN_B6|PYRIDOXINE|PYRIDOXAL|PYRIDOXAMINE_BIOSYNTHESIS	pdxH->PGPT0009115	3
STRESS_CONTROL|BIOCONTROL	NITROSATIVE|OXIDATIVE_STRESS|ROS_SCAVENGING	OXIDATIVE_STRESS-VITAMIN_B6|PYRIDOXINE|PYRIDOXAL|PYRIDOXAMINE_BIOSYNTHESIS	ydbC->PGPT0009140	2
STRESS_CONTROL|BIOCONTROL	NITROSATIVE|OXIDATIVE_STRESS|ROS_SCAVENGING	OXIDATIVE_STRESS-VITAMIN_C|ASCORBIC_ACID_BIOSYNTHESIS	GULO_like->PGPT0009350	1
STRESS_CONTROL|BIOCONTROL	NITROSATIVE|OXIDATIVE_STRESS|ROS_SCAVENGING	OXIDATIVE_STRESS-VITAMIN_C|ASCORBIC_ACID_BIOSYNTHESIS	dkgA->PGPT0001320	1
STRESS_CONTROL|BIOCONTROL	NITROSATIVE|OXIDATIVE_STRESS|ROS_SCAVENGING	DETOXIFICATION_OF_PEROXIDIZED_COMPOUNDS	bcp|PRXQ|DOT5->PGPT0013120	1
STRESS_CONTROL|BIOCONTROL	NITROSATIVE|OXIDATIVE_STRESS|ROS_SCAVENGING	DETOXIFICATION_OF_PEROXIDIZED_COMPOUNDS	cpo->PGPT0013125	2
STRESS_CONTROL|BIOCONTROL	NITROSATIVE|OXIDATIVE_STRESS|ROS_SCAVENGING	DETOXIFICATION_OF_PEROXIDIZED_COMPOUNDS	gor->PGPT0013175	3
STRESS_CONTROL|BIOCONTROL	NITROSATIVE|OXIDATIVE_STRESS|ROS_SCAVENGING	DETOXIFICATION_OF_PEROXIDIZED_COMPOUNDS	gst->PGPT0013170	13
STRESS_CONTROL|BIOCONTROL	NITROSATIVE|OXIDATIVE_STRESS|ROS_SCAVENGING	DETOXIFICATION_OF_PEROXIDIZED_COMPOUNDS	katG->PGPT0013165	2
STRESS_CONTROL|BIOCONTROL	NITROSATIVE|OXIDATIVE_STRESS|ROS_SCAVENGING	DETOXIFICATION_OF_PEROXIDIZED_COMPOUNDS	prx3->PGPT0013100	1
STRESS_CONTROL|BIOCONTROL	NITROSATIVE|OXIDATIVE_STRESS|ROS_SCAVENGING	DETOXIFICATION_OF_PEROXIDIZED_COMPOUNDS	yfeX->PGPT0013090	1
STRESS_CONTROL|BIOCONTROL	NITROSATIVE|OXIDATIVE_STRESS|ROS_SCAVENGING	DETOXIFICATION_OF_SUPEROXIDE_ANION_RADICALS	chrC|sodB|sodA->PGPT0004190	3
STRESS_CONTROL|BIOCONTROL	NITROSATIVE|OXIDATIVE_STRESS|ROS_SCAVENGING	DETOXIFICATION_OF_SUPEROXIDE_ANION_RADICALS	sodC|sod1->PGPT0013181	1
STRESS_CONTROL|BIOCONTROL	NITROSATIVE|OXIDATIVE_STRESS|ROS_SCAVENGING	OXIDATIVE_STRESS-ARYLPOLYENE_BIOSYNTHESIS	fabF->PGPT0008360	2
STRESS_CONTROL|BIOCONTROL	NITROSATIVE|OXIDATIVE_STRESS|ROS_SCAVENGING	OXIDATIVE_STRESS-ARYLPOLYENE_BIOSYNTHESIS	solA->PGPT0007125	1
STRESS_CONTROL|BIOCONTROL	NITROSATIVE|OXIDATIVE_STRESS|ROS_SCAVENGING	OXIDATIVE_STRESS-ARYLPOLYENE_BIOSYNTHESIS	ybgC->PGPT0001850	1
STRESS_CONTROL|BIOCONTROL	NITROSATIVE|OXIDATIVE_STRESS|ROS_SCAVENGING	OXIDATIVE_STRESS-ARYLPOLYENE_BIOSYNTHESIS	ymfI|fabG|efpI->PGPT0003180	24
STRESS_CONTROL|BIOCONTROL	NITROSATIVE|OXIDATIVE_STRESS|ROS_SCAVENGING	OXIDATIVE_STRESS-CAROTENOID_BIOSYNTHESIS	crtE|ispA->PGPT0007560	1
STRESS_CONTROL|BIOCONTROL	NITROSATIVE|OXIDATIVE_STRESS|ROS_SCAVENGING	OXIDATIVE_STRESS-CHAPERONES	grxC->PGPT0013201	1
STRESS_CONTROL|BIOCONTROL	NITROSATIVE|OXIDATIVE_STRESS|ROS_SCAVENGING	OXIDATIVE_STRESS-CHAPERONES	grxD->PGPT0013203	1
STRESS_CONTROL|BIOCONTROL	NITROSATIVE|OXIDATIVE_STRESS|ROS_SCAVENGING	OXIDATIVE_STRESS-GLUTATHION_METABOLISM	ggt->PGPT0002935	4
STRESS_CONTROL|BIOCONTROL	NITROSATIVE|OXIDATIVE_STRESS|ROS_SCAVENGING	OXIDATIVE_STRESS-GLUTATHION_METABOLISM	yqjG->PGPT0013050	2
STRESS_CONTROL|BIOCONTROL	NITROSATIVE|OXIDATIVE_STRESS|ROS_SCAVENGING	OXIDATIVE_STRESS-LACTOYLGLUTATHIONE_LYASE	gloA|ywbC->PGPT0013300	4
STRESS_CONTROL|BIOCONTROL	NITROSATIVE|OXIDATIVE_STRESS|ROS_SCAVENGING	OXIDATIVE_STRESS-LIPOIC_ACID_METABOLISM	lipA->PGPT0003935	1
STRESS_CONTROL|BIOCONTROL	NITROSATIVE|OXIDATIVE_STRESS|ROS_SCAVENGING	OXIDATIVE_STRESS-OXIDOREDUCTASES	dltE->PGPT0013220	1
STRESS_CONTROL|BIOCONTROL	NITROSATIVE|OXIDATIVE_STRESS|ROS_SCAVENGING	OXIDATIVE_STRESS-OXIDOREDUCTASES	fpr->PGPT0013215	1
STRESS_CONTROL|BIOCONTROL	NITROSATIVE|OXIDATIVE_STRESS|ROS_SCAVENGING	OXIDATIVE_STRESS-OXIDOREDUCTASES	katE|CAT|catB|srpA->PGPT0014380	5
STRESS_CONTROL|BIOCONTROL	NITROSATIVE|OXIDATIVE_STRESS|ROS_SCAVENGING	OXIDATIVE_STRESS-OXIDOREDUCTASES	qor->PGPT0013255	21
STRESS_CONTROL|BIOCONTROL	NITROSATIVE|OXIDATIVE_STRESS|ROS_SCAVENGING	OXIDATIVE_STRESS-SPERMIDINE|PUTRESCINE_METABOLISM	speB->PGPT0007775	3
STRESS_CONTROL|BIOCONTROL	NITROSATIVE|OXIDATIVE_STRESS|ROS_SCAVENGING	OXIDATIVE_STRESS-SPERMIDINE|PUTRESCINE_METABOLISM	speD->PGPT0007760	1
STRESS_CONTROL|BIOCONTROL	NITROSATIVE|OXIDATIVE_STRESS|ROS_SCAVENGING	OXIDATIVE_STRESS-SPERMIDINE|PUTRESCINE_METABOLISM	speE|SRM|SPEC_3|SPSD->PGPT0007750	1
STRESS_CONTROL|BIOCONTROL	NITROSATIVE|OXIDATIVE_STRESS|ROS_SCAVENGING	OXIDATIVE_STRESS-SPERMIDINE|PUTRESCINE_METABOLISM	speG->PGPT0007790	2
STRESS_CONTROL|BIOCONTROL	NITROSATIVE|OXIDATIVE_STRESS|ROS_SCAVENGING	OXIDATIVE_STRESS-SULFOXIDE_REDUCTASES	msrA->PGPT0013065	1
STRESS_CONTROL|BIOCONTROL	NITROSATIVE|OXIDATIVE_STRESS|ROS_SCAVENGING	OXIDATIVE_STRESS-TERPENOID_DERIVATE_PRODUCTION	crtE|ispA->PGPT0007560	1
STRESS_CONTROL|BIOCONTROL	NITROSATIVE|OXIDATIVE_STRESS|ROS_SCAVENGING	OXIDATIVE_STRESS-TERPENOID_DERIVATE_PRODUCTION	ispB->PGPT0007525	1
STRESS_CONTROL|BIOCONTROL	NITROSATIVE|OXIDATIVE_STRESS|ROS_SCAVENGING	OXIDATIVE_STRESS-TERPENOID_DERIVATE_PRODUCTION	mvaD->PGPT0007575	1
STRESS_CONTROL|BIOCONTROL	NITROSATIVE|OXIDATIVE_STRESS|ROS_SCAVENGING	OXIDATIVE_STRESS-THIOREDOXINES|THIOESTERASES	trxA->PGPT0013055	3
STRESS_CONTROL|BIOCONTROL	NITROSATIVE|OXIDATIVE_STRESS|ROS_SCAVENGING	OXIDATIVE_STRESS-THIOREDOXINES|THIOESTERASES	trxB->PGPT0013060	3
STRESS_CONTROL|BIOCONTROL	NITROSATIVE|OXIDATIVE_STRESS|ROS_SCAVENGING	OXIDATIVE_STRESS-UBIQUINONE|COENZYME_Q_PATHWAY	COQ3_like|coq3->PGPT0009516	1
STRESS_CONTROL|BIOCONTROL	NITROSATIVE|OXIDATIVE_STRESS|ROS_SCAVENGING	OXIDATIVE_STRESS-UBIQUINONE|COENZYME_Q_PATHWAY	ubiB|aarF->PGPT0009520	2
STRESS_CONTROL|BIOCONTROL	NITROSATIVE|OXIDATIVE_STRESS|ROS_SCAVENGING	OXIDATIVE_STRESS-VITAMIN_B3|NIACIN_BIOSYNTHESIS	iunH->PGPT0013465	3
STRESS_CONTROL|BIOCONTROL	NITROSATIVE|OXIDATIVE_STRESS|ROS_SCAVENGING	OXIDATIVE_STRESS-VITAMIN_B3|NIACIN_BIOSYNTHESIS	nadC->PGPT0013370	1
STRESS_CONTROL|BIOCONTROL	NITROSATIVE|OXIDATIVE_STRESS|ROS_SCAVENGING	OXIDATIVE_STRESS-VITAMIN_B3|NIACIN_BIOSYNTHESIS	nadE2->PGPT0013450	1
STRESS_CONTROL|BIOCONTROL	NITROSATIVE|OXIDATIVE_STRESS|ROS_SCAVENGING	OXIDATIVE_STRESS-VITAMIN_B3|NIACIN_BIOSYNTHESIS	nucA|ushA|yhcR|yfkN->PGPT0013395	2
STRESS_CONTROL|BIOCONTROL	NITROSATIVE|OXIDATIVE_STRESS|ROS_SCAVENGING	OXIDATIVE_STRESS-VITAMIN_B3|NIACIN_BIOSYNTHESIS	pncA->PGPT0013470	1
STRESS_CONTROL|BIOCONTROL	NITROSATIVE|OXIDATIVE_STRESS|ROS_SCAVENGING	OXIDATIVE_STRESS-VITAMIN_B3|NIACIN_BIOSYNTHESIS	pncB->PGPT0013375	1
STRESS_CONTROL|BIOCONTROL	NITROSATIVE|OXIDATIVE_STRESS|ROS_SCAVENGING	OXIDATIVE_STRESS-VITAMIN_B3|NIACIN_BIOSYNTHESIS	pncC2->PGPT0013460	1
STRESS_CONTROL|BIOCONTROL	NITROSATIVE|OXIDATIVE_STRESS|ROS_SCAVENGING	OXIDATIVE_STRESS-VITAMIN_B3|NIACIN_BIOSYNTHESIS	surE->PGPT0013405	1
STRESS_CONTROL|BIOCONTROL	NITROSATIVE|OXIDATIVE_STRESS|ROS_SCAVENGING	OXIDATIVE_STRESS-VITAMIN_B6|PYRIDOXINE|PYRIDOXAL|PYRIDOXAMINE_BIOSYNTHESIS	pdxK|pdxY->PGPT0009125	1
STRESS_CONTROL|BIOCONTROL	NITROSATIVE|OXIDATIVE_STRESS|ROS_SCAVENGING	OXIDATIVE_STRESS-VITAMIN_B6|PYRIDOXINE|PYRIDOXAL|PYRIDOXAMINE_BIOSYNTHESIS	pdxS|pdx1|yaaD->PGPT0009180	1
STRESS_CONTROL|BIOCONTROL	NITROSATIVE|OXIDATIVE_STRESS|ROS_SCAVENGING	OXIDATIVE_STRESS-VITAMIN_B6|PYRIDOXINE|PYRIDOXAL|PYRIDOXAMINE_BIOSYNTHESIS	pdxT|pdx2|yaaE->PGPT0009185	1
STRESS_CONTROL|BIOCONTROL	NITROSATIVE|OXIDATIVE_STRESS|ROS_SCAVENGING	OXIDATIVE_STRESS-VITAMIN_B6|PYRIDOXINE|PYRIDOXAL|PYRIDOXAMINE_BIOSYNTHESIS	serA->PGPT0009155	7
STRESS_CONTROL|BIOCONTROL	NITROSATIVE|OXIDATIVE_STRESS|ROS_SCAVENGING	OXIDATIVE_STRESS-VITAMIN_B6|PYRIDOXINE|PYRIDOXAL|PYRIDOXAMINE_BIOSYNTHESIS	serC|pdxF->PGPT0009160	3
STRESS_CONTROL|BIOCONTROL	NITROSATIVE|OXIDATIVE_STRESS|ROS_SCAVENGING	OXIDATIVE_STRESS-VITAMIN_B6|PYRIDOXINE|PYRIDOXAL|PYRIDOXAMINE_BIOSYNTHESIS	thrC->PGPT0009175	2
STRESS_CONTROL|BIOCONTROL	NITROSATIVE|OXIDATIVE_STRESS|ROS_SCAVENGING	OXIDATIVE_STRESS-VITAMIN_B6|PYRIDOXINE|PYRIDOXAL|PYRIDOXAMINE_BIOSYNTHESIS	ydbC->PGPT0009140	5
STRESS_CONTROL|BIOCONTROL	NITROSATIVE|OXIDATIVE_STRESS|ROS_SCAVENGING	OXIDATIVE_STRESS-VITAMIN_C|ASCORBIC_ACID_BIOSYNTHESIS	GULO_like->PGPT0009350	1
STRESS_CONTROL|BIOCONTROL	NITROSATIVE|OXIDATIVE_STRESS|ROS_SCAVENGING	OXIDATIVE_STRESS-VITAMIN_C|ASCORBIC_ACID_BIOSYNTHESIS	dkgA->PGPT0001320	1
STRESS_CONTROL|BIOCONTROL	NITROSATIVE|OXIDATIVE_STRESS|ROS_SCAVENGING	OXIDATIVE_STRESS-VITAMIN_E_BIOSYNTHESIS	hppD->PGPT0009480	1
PLANT_IMMUNE_RESPONSE_STIMULATION	PAMP|EFFECTOR_TRIGGERED_IMMUNITY|PTI	PTI-Nod_FACTORS	cysNC->PGPT0002395	1
PLANT_IMMUNE_RESPONSE_STIMULATION	PAMP|EFFECTOR_TRIGGERED_IMMUNITY|PTI	PTI-PR1_LIKE_PROTEINS	hptG->PGPT0014640	1
PLANT_IMMUNE_RESPONSE_STIMULATION	PAMP|EFFECTOR_TRIGGERED_IMMUNITY|PTI	PTI-BACTERIAL_EF-TU	elf18|tuf|tufA->PGPT0015245	1
PLANT_IMMUNE_RESPONSE_STIMULATION	PAMP|EFFECTOR_TRIGGERED_IMMUNITY|PTI	PTI-TEICHURONIC_ACID|LPS_ELICITOR	ugd|tuaD->PGPT0017855	1
PHYTOHORMONE|PLANT_SIGNAL_PRODUCTION	PHYTOHORMONE-AUXINE|INDOLEâ€šÃ„Ãª3â€šÃ„ÃªACETIC_ACID|IAA_METABOLISM	PHYTOHORMONE-IAA_PATHWAY	EC_3_5_1_4|amiE->PGPT0006115	6
PHYTOHORMONE|PLANT_SIGNAL_PRODUCTION	PHYTOHORMONE-AUXINE|INDOLEâ€šÃ„Ãª3â€šÃ„ÃªACETIC_ACID|IAA_METABOLISM	PHYTOHORMONE-IAA_RELATED_INDOLE-3-ACETALDEHYDE_PATHWAY	aldH|dhaS->PGPT0006875	2
PHYTOHORMONE|PLANT_SIGNAL_PRODUCTION	PHYTOHORMONE-AUXINE|INDOLEâ€šÃ„Ãª3â€šÃ„ÃªACETIC_ACID|IAA_METABOLISM	PHYTOHORMONE-IAA_RELATED_TRP-DEPENDENT_PATHWAY_1	aspC->PGPT0020115	1
PHYTOHORMONE|PLANT_SIGNAL_PRODUCTION	PHYTOHORMONE-AUXINE|INDOLEâ€šÃ„Ãª3â€šÃ„ÃªACETIC_ACID|IAA_METABOLISM	PHYTOHORMONE-IAA_RELATED_TRP-DEPENDENT_PATHWAY_1	ipdC|ppdC->PGPT0007185	1
PHYTOHORMONE|PLANT_SIGNAL_PRODUCTION	PHYTOHORMONE-AUXINE|INDOLEâ€šÃ„Ãª3â€šÃ„ÃªACETIC_ACID|IAA_METABOLISM	PHYTOHORMONE-IAA_RELATED_TRP-DEPENDENT_PATHWAY_2	EC_3_5_1_4|amiE->PGPT0006115	6
PHYTOHORMONE|PLANT_SIGNAL_PRODUCTION	PHYTOHORMONE-AUXINE|INDOLEâ€šÃ„Ãª3â€šÃ„ÃªACETIC_ACID|IAA_METABOLISM	PHYTOHORMONE-IAA_RELATED_TRP-DEPENDENT_PATHWAY_2	oxdA->PGPT0007205	1
PHYTOHORMONE|PLANT_SIGNAL_PRODUCTION	PHYTOHORMONE-AUXINE|INDOLEâ€šÃ„Ãª3â€šÃ„ÃªACETIC_ACID|IAA_METABOLISM	PHYTOHORMONE-IAA_RELATED_TRP-DEPENDENT_PATHWAY_3	nitA|nitB|nitR|nit1->PGPT0000835	2
PHYTOHORMONE|PLANT_SIGNAL_PRODUCTION	PHYTOHORMONE-AUXINE|INDOLEâ€šÃ„Ãª3â€šÃ„ÃªACETIC_ACID|IAA_METABOLISM	PHYTOHORMONE-IAA_RELATED_TRYPTOPHAN_PATHWAY	trpE|phnA->PGPT0007095	1
PHYTOHORMONE|PLANT_SIGNAL_PRODUCTION	PHYTOHORMONE-AUXINE|INDOLEâ€šÃ„Ãª3â€šÃ„ÃªACETIC_ACID|IAA_METABOLISM	PHYTOHORMONE-IAA_RELATED_TRYPTOPHAN_PATHWAY	trpS->PGPT0007120	2
PHYTOHORMONE|PLANT_SIGNAL_PRODUCTION	PHYTOHORMONE-AUXINE|INDOLEâ€šÃ„Ãª3â€šÃ„ÃªACETIC_ACID|IAA_METABOLISM	PHYTOHORMONE-IAA-AUXIN_TRANSPORT_PLANT_LIKE	auxin_symporter->PGPT0007208	1
PHYTOHORMONE|PLANT_SIGNAL_PRODUCTION	PHYTOHORMONE-AUXINE|INDOLEâ€šÃ„Ãª3â€šÃ„ÃªACETIC_ACID|IAA_METABOLISM	PHYTOHORMONE-IAA_PATHWAY	EC_3_5_1_4|amiE->PGPT0006115	19
PHYTOHORMONE|PLANT_SIGNAL_PRODUCTION	PHYTOHORMONE-AUXINE|INDOLEâ€šÃ„Ãª3â€šÃ„ÃªACETIC_ACID|IAA_METABOLISM	PHYTOHORMONE-IAA_PATHWAY	aldA->PGPT0001725	1
PHYTOHORMONE|PLANT_SIGNAL_PRODUCTION	PHYTOHORMONE-AUXINE|INDOLEâ€šÃ„Ãª3â€šÃ„ÃªACETIC_ACID|IAA_METABOLISM	PHYTOHORMONE-IAA_RELATED_INDOLE-3-ACETALDEHYDE_PATHWAY	aldH|dhaS->PGPT0006875	8
PHYTOHORMONE|PLANT_SIGNAL_PRODUCTION	PHYTOHORMONE-AUXINE|INDOLEâ€šÃ„Ãª3â€šÃ„ÃªACETIC_ACID|IAA_METABOLISM	PHYTOHORMONE-IAA_RELATED_INDOLE-3-ACETALDEHYDE_PATHWAY	betB_homologous->PGPT0007165	2
PHYTOHORMONE|PLANT_SIGNAL_PRODUCTION	PHYTOHORMONE-AUXINE|INDOLEâ€šÃ„Ãª3â€šÃ„ÃªACETIC_ACID|IAA_METABOLISM	PHYTOHORMONE-IAA_RELATED_INDOLE-3-ACETALDEHYDE_PATHWAY	pyc->PGPT0001420	1
PHYTOHORMONE|PLANT_SIGNAL_PRODUCTION	PHYTOHORMONE-AUXINE|INDOLEâ€šÃ„Ãª3â€šÃ„ÃªACETIC_ACID|IAA_METABOLISM	PHYTOHORMONE-IAA_RELATED_TRP-DEPENDENT_PATHWAY_1	aspC->PGPT0020115	1
PHYTOHORMONE|PLANT_SIGNAL_PRODUCTION	PHYTOHORMONE-AUXINE|INDOLEâ€šÃ„Ãª3â€šÃ„ÃªACETIC_ACID|IAA_METABOLISM	PHYTOHORMONE-IAA_RELATED_TRP-DEPENDENT_PATHWAY_1	ipdC|ppdC->PGPT0007185	3
PHYTOHORMONE|PLANT_SIGNAL_PRODUCTION	PHYTOHORMONE-AUXINE|INDOLEâ€šÃ„Ãª3â€šÃ„ÃªACETIC_ACID|IAA_METABOLISM	PHYTOHORMONE-IAA_RELATED_TRP-DEPENDENT_PATHWAY_2	EC_3_5_1_4|amiE->PGPT0006115	19
PHYTOHORMONE|PLANT_SIGNAL_PRODUCTION	PHYTOHORMONE-AUXINE|INDOLEâ€šÃ„Ãª3â€šÃ„ÃªACETIC_ACID|IAA_METABOLISM	PHYTOHORMONE-IAA_RELATED_TRP-DEPENDENT_PATHWAY_2	oxdA->PGPT0007205	1
PHYTOHORMONE|PLANT_SIGNAL_PRODUCTION	PHYTOHORMONE-AUXINE|INDOLEâ€šÃ„Ãª3â€šÃ„ÃªACETIC_ACID|IAA_METABOLISM	PHYTOHORMONE-IAA_RELATED_TRP-DEPENDENT_PATHWAY_3	nitA|nitB|nitR|nit1->PGPT0000835	11
PHYTOHORMONE|PLANT_SIGNAL_PRODUCTION	PHYTOHORMONE-AUXINE|INDOLEâ€šÃ„Ãª3â€šÃ„ÃªACETIC_ACID|IAA_METABOLISM	PHYTOHORMONE-IAA_RELATED_TRYPTOPHAN_PATHWAY	lysN->PGPT0007135	4
PHYTOHORMONE|PLANT_SIGNAL_PRODUCTION	PHYTOHORMONE-AUXINE|INDOLEâ€šÃ„Ãª3â€šÃ„ÃªACETIC_ACID|IAA_METABOLISM	PHYTOHORMONE-IAA_RELATED_TRYPTOPHAN_PATHWAY	puuE->PGPT0007140	2
PHYTOHORMONE|PLANT_SIGNAL_PRODUCTION	PHYTOHORMONE-AUXINE|INDOLEâ€šÃ„Ãª3â€šÃ„ÃªACETIC_ACID|IAA_METABOLISM	PHYTOHORMONE-IAA_RELATED_TRYPTOPHAN_PATHWAY	solA->PGPT0007125	1
PHYTOHORMONE|PLANT_SIGNAL_PRODUCTION	PHYTOHORMONE-AUXINE|INDOLEâ€šÃ„Ãª3â€šÃ„ÃªACETIC_ACID|IAA_METABOLISM	PHYTOHORMONE-IAA_RELATED_TRYPTOPHAN_PATHWAY	trpD->PGPT0007090	1
PHYTOHORMONE|PLANT_SIGNAL_PRODUCTION	PHYTOHORMONE-AUXINE|INDOLEâ€šÃ„Ãª3â€šÃ„ÃªACETIC_ACID|IAA_METABOLISM	PHYTOHORMONE-IAA_RELATED_TRYPTOPHAN_PATHWAY	trpS->PGPT0007120	1
PHYTOHORMONE|PLANT_SIGNAL_PRODUCTION	PHYTOHORMONE-AUXINE|INDOLEâ€šÃ„Ãª3â€šÃ„ÃªACETIC_ACID|IAA_METABOLISM	PHYTOHORMONE-IAA_RELATED_TRYPTOPHAN_PATHWAY	yodT->PGPT0007136	4
PHYTOHORMONE|PLANT_SIGNAL_PRODUCTION	PHYTOHORMONE-AUXINE|INDOLEâ€šÃ„Ãª3â€šÃ„ÃªACETIC_ACID|IAA_METABOLISM	PHYTOHORMONE-IAA_RELATED_TRYPTOPHAN_PATHWAY	yugH->PGPT0007145	1
PHYTOHORMONE|PLANT_SIGNAL_PRODUCTION	PHYTOHORMONE-CYTOKININ_METABOLISM	PHYTOHORMONE-CYTOKININ_BIOSYNTHESIS	log|yvdD->PGPT0007225	1
PHYTOHORMONE|PLANT_SIGNAL_PRODUCTION	PHYTOHORMONE-CYTOKININ_METABOLISM	PHYTOHORMONE-CYTOKININ_BIOSYNTHESIS	miaA|ipt->PGPT0007210	1
PHYTOHORMONE|PLANT_SIGNAL_PRODUCTION	PHYTOHORMONE-GABA_METABOLISM	PHYTOHORMONE-GABA_BIOSYNTHESIS	aldH|dhaS->PGPT0006875	2
PHYTOHORMONE|PLANT_SIGNAL_PRODUCTION	PHYTOHORMONE-GABA_METABOLISM	PHYTOHORMONE-GABA_DEGRADATION	gabD->PGPT0001580	3
PHYTOHORMONE|PLANT_SIGNAL_PRODUCTION	PHYTOHORMONE-GABA_METABOLISM	PHYTOHORMONE-GABA_BIOSYNTHESIS	aldH|dhaS->PGPT0006875	8
PHYTOHORMONE|PLANT_SIGNAL_PRODUCTION	PHYTOHORMONE-GABA_METABOLISM	PHYTOHORMONE-GABA_BIOSYNTHESIS	aofH->PGPT0007641	5
PHYTOHORMONE|PLANT_SIGNAL_PRODUCTION	PHYTOHORMONE-GABA_METABOLISM	PHYTOHORMONE-GABA_BIOSYNTHESIS	gadA|gadB->PGPT0007630	2
PHYTOHORMONE|PLANT_SIGNAL_PRODUCTION	PHYTOHORMONE-GABA_METABOLISM	PHYTOHORMONE-GABA_BIOSYNTHESIS	puuB|ordL->PGPT0007637	1
PHYTOHORMONE|PLANT_SIGNAL_PRODUCTION	PHYTOHORMONE-GABA_METABOLISM	PHYTOHORMONE-GABA_CONVERSION	puuE->PGPT0007140	2
PHYTOHORMONE|PLANT_SIGNAL_PRODUCTION	PHYTOHORMONE-GABA_METABOLISM	PHYTOHORMONE-GABA_DEGRADATION	gabD->PGPT0001580	7
PHYTOHORMONE|PLANT_SIGNAL_PRODUCTION	PHYTOHORMONE-XANTHINE_METABOLISM	PHYTOHORMONE-XANTHINE_TRANSPORT	pbuG|azgA|ghxP|ghxQ|adeQ->PGPT0007325	2
PHYTOHORMONE|PLANT_SIGNAL_PRODUCTION	PHYTOHORMONE-XANTHINE_METABOLISM	PHYTOHORMONE-XANTHINE_TRANSPORT	xanP->PGPT0007335	1
PHYTOHORMONE|PLANT_SIGNAL_PRODUCTION	PLANT_BRANCHING-AUXIN|IAA_METABOLISM	PLANT_BRANCHING-IAA_METABOLISM	EC_3_5_1_4|amiE->PGPT0006115	6
PHYTOHORMONE|PLANT_SIGNAL_PRODUCTION	PLANT_BRANCHING-AUXIN|IAA_METABOLISM	PLANT_BRANCHING-IAA_RELATED_INDOLE-3-ACETALDEHYDE_METABOLISM	aldH|dhaS->PGPT0006875	2
PHYTOHORMONE|PLANT_SIGNAL_PRODUCTION	PLANT_BRANCHING-AUXIN|IAA_METABOLISM	PLANT_BRANCHING-IAA_RELATED_TRP-DEPENDENT_PATHWAY_1	ipdC|ppdC->PGPT0007185	1
PHYTOHORMONE|PLANT_SIGNAL_PRODUCTION	PLANT_BRANCHING-AUXIN|IAA_METABOLISM	PLANT_BRANCHING-IAA_RELATED_TRP-DEPENDENT_PATHWAY_2	EC_3_5_1_4|amiE->PGPT0006115	6
PHYTOHORMONE|PLANT_SIGNAL_PRODUCTION	PLANT_BRANCHING-AUXIN|IAA_METABOLISM	PLANT_BRANCHING-IAA_RELATED_TRP-DEPENDENT_PATHWAY_2	aspC->PGPT0020115	1
PHYTOHORMONE|PLANT_SIGNAL_PRODUCTION	PLANT_BRANCHING-AUXIN|IAA_METABOLISM	PLANT_BRANCHING-IAA_RELATED_TRP-DEPENDENT_PATHWAY_2	oxdA->PGPT0007205	1
PHYTOHORMONE|PLANT_SIGNAL_PRODUCTION	PLANT_BRANCHING-AUXIN|IAA_METABOLISM	PLANT_BRANCHING-IAA_RELATED_TRP-DEPENDENT_PATHWAY_3	nitA|nitB|nitR|nit1->PGPT0000835	2
PHYTOHORMONE|PLANT_SIGNAL_PRODUCTION	PLANT_BRANCHING-AUXIN|IAA_METABOLISM	PLANT_BRANCHING-IAA_RELATED_TRYPTOPHAN_METABOLISM	trpE|phnA->PGPT0007095	1
PHYTOHORMONE|PLANT_SIGNAL_PRODUCTION	PLANT_BRANCHING-AUXIN|IAA_METABOLISM	PLANT_BRANCHING-IAA_RELATED_TRYPTOPHAN_METABOLISM	trpS->PGPT0007120	2
PHYTOHORMONE|PLANT_SIGNAL_PRODUCTION	PLANT_BRANCHING-AUXIN|IAA_METABOLISM	PLANT_BRANCHING-IAA_METABOLISM	EC_3_5_1_4|amiE->PGPT0006115	19
PHYTOHORMONE|PLANT_SIGNAL_PRODUCTION	PLANT_BRANCHING-AUXIN|IAA_METABOLISM	PLANT_BRANCHING-IAA_METABOLISM	aldA->PGPT0001725	1
PHYTOHORMONE|PLANT_SIGNAL_PRODUCTION	PLANT_BRANCHING-AUXIN|IAA_METABOLISM	PLANT_BRANCHING-IAA_RELATED_INDOLE-3-ACETALDEHYDE_METABOLISM	aldH|dhaS->PGPT0006875	8
PHYTOHORMONE|PLANT_SIGNAL_PRODUCTION	PLANT_BRANCHING-AUXIN|IAA_METABOLISM	PLANT_BRANCHING-IAA_RELATED_INDOLE-3-ACETALDEHYDE_METABOLISM	betB_homologous->PGPT0007165	2
PHYTOHORMONE|PLANT_SIGNAL_PRODUCTION	PLANT_BRANCHING-AUXIN|IAA_METABOLISM	PLANT_BRANCHING-IAA_RELATED_INDOLE-3-ACETALDEHYDE_METABOLISM	pyc->PGPT0001420	1
PHYTOHORMONE|PLANT_SIGNAL_PRODUCTION	PLANT_BRANCHING-AUXIN|IAA_METABOLISM	PLANT_BRANCHING-IAA_RELATED_TRP-DEPENDENT_PATHWAY_1	ipdC|ppdC->PGPT0007185	3
PHYTOHORMONE|PLANT_SIGNAL_PRODUCTION	PLANT_BRANCHING-AUXIN|IAA_METABOLISM	PLANT_BRANCHING-IAA_RELATED_TRP-DEPENDENT_PATHWAY_2	EC_3_5_1_4|amiE->PGPT0006115	19
PHYTOHORMONE|PLANT_SIGNAL_PRODUCTION	PLANT_BRANCHING-AUXIN|IAA_METABOLISM	PLANT_BRANCHING-IAA_RELATED_TRP-DEPENDENT_PATHWAY_2	aspC->PGPT0020115	1
PHYTOHORMONE|PLANT_SIGNAL_PRODUCTION	PLANT_BRANCHING-AUXIN|IAA_METABOLISM	PLANT_BRANCHING-IAA_RELATED_TRP-DEPENDENT_PATHWAY_2	oxdA->PGPT0007205	1
PHYTOHORMONE|PLANT_SIGNAL_PRODUCTION	PLANT_BRANCHING-AUXIN|IAA_METABOLISM	PLANT_BRANCHING-IAA_RELATED_TRP-DEPENDENT_PATHWAY_3	nitA|nitB|nitR|nit1->PGPT0000835	11
PHYTOHORMONE|PLANT_SIGNAL_PRODUCTION	PLANT_BRANCHING-AUXIN|IAA_METABOLISM	PLANT_BRANCHING-IAA_RELATED_TRYPTOPHAN_METABOLISM	lysN->PGPT0007135	4
PHYTOHORMONE|PLANT_SIGNAL_PRODUCTION	PLANT_BRANCHING-AUXIN|IAA_METABOLISM	PLANT_BRANCHING-IAA_RELATED_TRYPTOPHAN_METABOLISM	puuE->PGPT0007140	2
PHYTOHORMONE|PLANT_SIGNAL_PRODUCTION	PLANT_BRANCHING-AUXIN|IAA_METABOLISM	PLANT_BRANCHING-IAA_RELATED_TRYPTOPHAN_METABOLISM	solA->PGPT0007125	1
PHYTOHORMONE|PLANT_SIGNAL_PRODUCTION	PLANT_BRANCHING-AUXIN|IAA_METABOLISM	PLANT_BRANCHING-IAA_RELATED_TRYPTOPHAN_METABOLISM	trpD->PGPT0007090	1
PHYTOHORMONE|PLANT_SIGNAL_PRODUCTION	PLANT_BRANCHING-AUXIN|IAA_METABOLISM	PLANT_BRANCHING-IAA_RELATED_TRYPTOPHAN_METABOLISM	trpS->PGPT0007120	1
PHYTOHORMONE|PLANT_SIGNAL_PRODUCTION	PLANT_BRANCHING-AUXIN|IAA_METABOLISM	PLANT_BRANCHING-IAA_RELATED_TRYPTOPHAN_METABOLISM	yugH->PGPT0007145	1
PHYTOHORMONE|PLANT_SIGNAL_PRODUCTION	PLANT_DEBRANCHING-SPERMIDINE|PUTRESCINE_METABOLISM	PLANT_DEBRANCHING-PUTRESCINE_BIOSYNTHESIS	speB->PGPT0007775	1
PHYTOHORMONE|PLANT_SIGNAL_PRODUCTION	PLANT_DEBRANCHING-SPERMIDINE|PUTRESCINE_METABOLISM	PLANT_DEBRANCHING-PUTRESCINE_BIOSYNTHESIS	speC|speF|ODC1->PGPT0007765	1
PHYTOHORMONE|PLANT_SIGNAL_PRODUCTION	PLANT_DEBRANCHING-SPERMIDINE|PUTRESCINE_METABOLISM	PLANT_DEBRANCHING-PUTRESCINE_DEGRADATION	aldH|dhaS->PGPT0006875	2
PHYTOHORMONE|PLANT_SIGNAL_PRODUCTION	PLANT_DEBRANCHING-SPERMIDINE|PUTRESCINE_METABOLISM	PLANT_DEBRANCHING-N1-|N8-ACETYLSPERMIDINE_FORMATION	speG->PGPT0007790	2
PHYTOHORMONE|PLANT_SIGNAL_PRODUCTION	PLANT_DEBRANCHING-SPERMIDINE|PUTRESCINE_METABOLISM	PLANT_DEBRANCHING-PUTRESCINE_BIOSYNTHESIS	speB->PGPT0007775	3
PHYTOHORMONE|PLANT_SIGNAL_PRODUCTION	PLANT_DEBRANCHING-SPERMIDINE|PUTRESCINE_METABOLISM	PLANT_DEBRANCHING-PUTRESCINE_DEGRADATION	aldH|dhaS->PGPT0006875	8
PHYTOHORMONE|PLANT_SIGNAL_PRODUCTION	PLANT_DEBRANCHING-SPERMIDINE|PUTRESCINE_METABOLISM	PLANT_DEBRANCHING-PUTRESCINE_DEGRADATION	aofH->PGPT0007641	5
PHYTOHORMONE|PLANT_SIGNAL_PRODUCTION	PLANT_DEBRANCHING-SPERMIDINE|PUTRESCINE_METABOLISM	PLANT_DEBRANCHING-PUTRESCINE_DEGRADATION	puuB|ordL->PGPT0007637	1
PHYTOHORMONE|PLANT_SIGNAL_PRODUCTION	PLANT_DEBRANCHING-SPERMIDINE|PUTRESCINE_METABOLISM	PLANT_DEBRANCHING-SPERMIDINE_BIOSYNTHESIS	speD->PGPT0007760	1
PHYTOHORMONE|PLANT_SIGNAL_PRODUCTION	PLANT_DEBRANCHING-SPERMIDINE|PUTRESCINE_METABOLISM	PLANT_DEBRANCHING-SPERMIDINE_BIOSYNTHESIS	speE|SRM|SPEC_3|SPSD->PGPT0007750	1
COLONIZING_PLANT_SYSTEM	PLANT_DEGRADATIVE_GLYCOSIDASES|GLYCOSYLHYDROLASES	PLANT_DEGRADATIVE_GS|GH-ALPHA_L_FUCOSIDASE	afcA->PGPT0018650	1
COLONIZING_PLANT_SYSTEM	PLANT_DEGRADATIVE_GLYCOSIDASES|GLYCOSYLHYDROLASES	PLANT_DEGRADATIVE_GS|GH-ARABINOFURANOSIDASE	abf1->PGPT0018660	1
COLONIZING_PLANT_SYSTEM	PLANT_DEGRADATIVE_GLYCOSIDASES|GLYCOSYLHYDROLASES	PLANT_DEGRADATIVE_GS|GH-CELLOBIOSIDASE	cbhA->PGPT0018680	1
COLONIZING_PLANT_SYSTEM	PLANT_DEGRADATIVE_GLYCOSIDASES|GLYCOSYLHYDROLASES	PLANT_DEGRADATIVE_GS|GH-GALACTOSAMINIDASE	HEXA_B_like|exo|chb->PGPT0012150	1
COLONIZING_PLANT_SYSTEM	PLANT_DEGRADATIVE_GLYCOSIDASES|GLYCOSYLHYDROLASES	PLANT_DEGRADATIVE_GS|GH-GALACTOSIDASE	lacZ->PGPT0017810	2
COLONIZING_PLANT_SYSTEM	PLANT_DEGRADATIVE_GLYCOSIDASES|GLYCOSYLHYDROLASES	PLANT_DEGRADATIVE_GS|GH-GALACTOSIDASE	melA->PGPT0017850	1
COLONIZING_PLANT_SYSTEM	PLANT_DEGRADATIVE_GLYCOSIDASES|GLYCOSYLHYDROLASES	PLANT_DEGRADATIVE_GS|GH-GALACTURONASE	pglA->PGPT0018215	1
COLONIZING_PLANT_SYSTEM	PLANT_DEGRADATIVE_GLYCOSIDASES|GLYCOSYLHYDROLASES	PLANT_DEGRADATIVE_GS|GH-GLUCANASE	xgeA->PGPT0023585	1
COLONIZING_PLANT_SYSTEM	PLANT_DEGRADATIVE_GLYCOSIDASES|GLYCOSYLHYDROLASES	PLANT_DEGRADATIVE_GS|GH-GLUCOSIDASE	EC_3_2_1_21->PGPT0023560	1
COLONIZING_PLANT_SYSTEM	PLANT_DEGRADATIVE_GLYCOSIDASES|GLYCOSYLHYDROLASES	PLANT_DEGRADATIVE_GS|GH-GLUCOSIDASE	EC_3_2_1_58|bglC->PGPT0019200	1
COLONIZING_PLANT_SYSTEM	PLANT_DEGRADATIVE_GLYCOSIDASES|GLYCOSYLHYDROLASES	PLANT_DEGRADATIVE_GS|GH-GLUCOSIDASE	EC_3_2_1_59->PGPT0019205	1
COLONIZING_PLANT_SYSTEM	PLANT_DEGRADATIVE_GLYCOSIDASES|GLYCOSYLHYDROLASES	PLANT_DEGRADATIVE_GS|GH-GLUCOSIDASE	bglX->PGPT0019110	1
COLONIZING_PLANT_SYSTEM	PLANT_DEGRADATIVE_GLYCOSIDASES|GLYCOSYLHYDROLASES	PLANT_DEGRADATIVE_GS|GH-GLUCOSIDASE	cga->PGPT0019130	1
COLONIZING_PLANT_SYSTEM	PLANT_DEGRADATIVE_GLYCOSIDASES|GLYCOSYLHYDROLASES	PLANT_DEGRADATIVE_GS|GH-GLUCOSIDASE	malL->PGPT0019145	1
COLONIZING_PLANT_SYSTEM	PLANT_DEGRADATIVE_GLYCOSIDASES|GLYCOSYLHYDROLASES	PLANT_DEGRADATIVE_GS|GH-HYDROLASE	yteR|yesR->PGPT0018255	1
COLONIZING_PLANT_SYSTEM	PLANT_DEGRADATIVE_GLYCOSIDASES|GLYCOSYLHYDROLASES	PLANT_DEGRADATIVE_GS|GH-MANNOSIDASE	EC_3_2_1_101->PGPT0023575	1
COLONIZING_PLANT_SYSTEM	PLANT_DEGRADATIVE_GLYCOSIDASES|GLYCOSYLHYDROLASES	PLANT_DEGRADATIVE_GS|GH-MANNOSIDASE	manB->PGPT0018765	1
COLONIZING_PLANT_SYSTEM	PLANT_DEGRADATIVE_GLYCOSIDASES|GLYCOSYLHYDROLASES	PLANT_DEGRADATIVE_GS|GH-ALPHA_L_FUCOSIDASE	afcA->PGPT0018650	3
COLONIZING_PLANT_SYSTEM	PLANT_DEGRADATIVE_GLYCOSIDASES|GLYCOSYLHYDROLASES	PLANT_DEGRADATIVE_GS|GH-AMYLASE	amyA|malS->PGPT0018575	1
COLONIZING_PLANT_SYSTEM	PLANT_DEGRADATIVE_GLYCOSIDASES|GLYCOSYLHYDROLASES	PLANT_DEGRADATIVE_GS|GH-ARABINOFURANOSIDASE	abf1->PGPT0018660	1
COLONIZING_PLANT_SYSTEM	PLANT_DEGRADATIVE_GLYCOSIDASES|GLYCOSYLHYDROLASES	PLANT_DEGRADATIVE_GS|GH-ARABINOFURANOSIDASE	xynD->PGPT0019095	1
COLONIZING_PLANT_SYSTEM	PLANT_DEGRADATIVE_GLYCOSIDASES|GLYCOSYLHYDROLASES	PLANT_DEGRADATIVE_GS|GH-GALACTOSAMINIDASE	HEXA_B_like|exo|chb->PGPT0012150	2
COLONIZING_PLANT_SYSTEM	PLANT_DEGRADATIVE_GLYCOSIDASES|GLYCOSYLHYDROLASES	PLANT_DEGRADATIVE_GS|GH-GALACTOSAMINIDASE	nagZ->PGPT0012175	2
COLONIZING_PLANT_SYSTEM	PLANT_DEGRADATIVE_GLYCOSIDASES|GLYCOSYLHYDROLASES	PLANT_DEGRADATIVE_GS|GH-GALACTOSIDASE	lacZ->PGPT0017810	4
COLONIZING_PLANT_SYSTEM	PLANT_DEGRADATIVE_GLYCOSIDASES|GLYCOSYLHYDROLASES	PLANT_DEGRADATIVE_GS|GH-GALACTOSIDASE	rafA|galA->PGPT0018835	3
COLONIZING_PLANT_SYSTEM	PLANT_DEGRADATIVE_GLYCOSIDASES|GLYCOSYLHYDROLASES	PLANT_DEGRADATIVE_GS|GH-GALACTURONIDASE	EC_3_2_1_67->PGPT0023565	3
COLONIZING_PLANT_SYSTEM	PLANT_DEGRADATIVE_GLYCOSIDASES|GLYCOSYLHYDROLASES	PLANT_DEGRADATIVE_GS|GH-GLUCANASE	eng1->PGPT0019140	2
COLONIZING_PLANT_SYSTEM	PLANT_DEGRADATIVE_GLYCOSIDASES|GLYCOSYLHYDROLASES	PLANT_DEGRADATIVE_GS|GH-GLUCANASE	xgeA->PGPT0023585	1
COLONIZING_PLANT_SYSTEM	PLANT_DEGRADATIVE_GLYCOSIDASES|GLYCOSYLHYDROLASES	PLANT_DEGRADATIVE_GS|GH-GLUCANASE	xghA->PGPT0018630	1
COLONIZING_PLANT_SYSTEM	PLANT_DEGRADATIVE_GLYCOSIDASES|GLYCOSYLHYDROLASES	PLANT_DEGRADATIVE_GS|GH-GLUCANASE	xynY|xynZ|xynD|xynA->PGPT0018625	1
COLONIZING_PLANT_SYSTEM	PLANT_DEGRADATIVE_GLYCOSIDASES|GLYCOSYLHYDROLASES	PLANT_DEGRADATIVE_GS|GH-GLUCOSAMINIDASE	csxA->PGPT0019000	2
COLONIZING_PLANT_SYSTEM	PLANT_DEGRADATIVE_GLYCOSIDASES|GLYCOSYLHYDROLASES	PLANT_DEGRADATIVE_GS|GH-GLUCOSIDASE	EC_3_2_1_58|bglC->PGPT0019200	6
COLONIZING_PLANT_SYSTEM	PLANT_DEGRADATIVE_GLYCOSIDASES|GLYCOSYLHYDROLASES	PLANT_DEGRADATIVE_GS|GH-GLUCOSIDASE	EC_3_2_1_59->PGPT0019205	3
COLONIZING_PLANT_SYSTEM	PLANT_DEGRADATIVE_GLYCOSIDASES|GLYCOSYLHYDROLASES	PLANT_DEGRADATIVE_GS|GH-GLUCOSIDASE	GANC->PGPT0023555	1
COLONIZING_PLANT_SYSTEM	PLANT_DEGRADATIVE_GLYCOSIDASES|GLYCOSYLHYDROLASES	PLANT_DEGRADATIVE_GS|GH-GLUCOSIDASE	bglX->PGPT0019110	10
COLONIZING_PLANT_SYSTEM	PLANT_DEGRADATIVE_GLYCOSIDASES|GLYCOSYLHYDROLASES	PLANT_DEGRADATIVE_GS|GH-GLUCOSIDASE	cga->PGPT0019130	1
COLONIZING_PLANT_SYSTEM	PLANT_DEGRADATIVE_GLYCOSIDASES|GLYCOSYLHYDROLASES	PLANT_DEGRADATIVE_GS|GH-GLUCOSIDASE	malL->PGPT0019145	3
COLONIZING_PLANT_SYSTEM	PLANT_DEGRADATIVE_GLYCOSIDASES|GLYCOSYLHYDROLASES	PLANT_DEGRADATIVE_GS|GH-GLUCOSIDASE	malz->PGPT0018560	2
COLONIZING_PLANT_SYSTEM	PLANT_DEGRADATIVE_GLYCOSIDASES|GLYCOSYLHYDROLASES	PLANT_DEGRADATIVE_GS|GH-GLUCOSYLCERAMIDASE	srfJ|xynC->PGPT0018770	3
COLONIZING_PLANT_SYSTEM	PLANT_DEGRADATIVE_GLYCOSIDASES|GLYCOSYLHYDROLASES	PLANT_DEGRADATIVE_GS|GH-GLUCURONIDASE	aguA->PGPT0018635	2
COLONIZING_PLANT_SYSTEM	PLANT_DEGRADATIVE_GLYCOSIDASES|GLYCOSYLHYDROLASES	PLANT_DEGRADATIVE_GS|GH-HYDROLASE	xylS|yicI->PGPT0019340	2
COLONIZING_PLANT_SYSTEM	PLANT_DEGRADATIVE_GLYCOSIDASES|GLYCOSYLHYDROLASES	PLANT_DEGRADATIVE_GS|GH-HYDROLASE	yteR|yesR->PGPT0018255	1
COLONIZING_PLANT_SYSTEM	PLANT_DEGRADATIVE_GLYCOSIDASES|GLYCOSYLHYDROLASES	PLANT_DEGRADATIVE_GS|GH-LYSOZYME	acm->PGPT0019160	1
COLONIZING_PLANT_SYSTEM	PLANT_DEGRADATIVE_GLYCOSIDASES|GLYCOSYLHYDROLASES	PLANT_DEGRADATIVE_GS|GH-MANNOSIDASE	EC_3_2_1_101->PGPT0023575	4
COLONIZING_PLANT_SYSTEM	PLANT_DEGRADATIVE_GLYCOSIDASES|GLYCOSYLHYDROLASES	PLANT_DEGRADATIVE_GS|GH-MANNOSIDASE	manB->PGPT0018765	5
COLONIZING_PLANT_SYSTEM	PLANT_DEGRADATIVE_GLYCOSIDASES|GLYCOSYLHYDROLASES	PLANT_DEGRADATIVE_GS|GH-MANNOSIDASE	mngB|ypdB|manA->PGPT0018760	1
COLONIZING_PLANT_SYSTEM	PLANT_DEGRADATIVE_GLYCOSIDASES|GLYCOSYLHYDROLASES	PLANT_DEGRADATIVE_GS|GH-RHAMNOSIDASE	ramA->PGPT0019195	1
COLONIZING_PLANT_SYSTEM	PLANT_DEGRADATIVE_GLYCOSIDASES|GLYCOSYLHYDROLASES	PLANT_DEGRADATIVE_GS|GH-TREHALASE	EC_3_2_1_28|alpha_trehalase->PGPT0014070	1
COLONIZING_PLANT_SYSTEM	PLANT_DEGRADATIVE_GLYCOSIDASES|GLYCOSYLHYDROLASES	PLANT_DEGRADATIVE_GS|GH-TREHALASE	treA|treF->PGPT0019170	2
COLONIZING_PLANT_SYSTEM	PLANT_DEGRADATIVE_GLYCOSIDASES|GLYCOSYLHYDROLASES	PLANT_DEGRADATIVE_GS|GH-XYLANASE	xynC->PGPT0018640	2
COLONIZING_PLANT_SYSTEM	PLANT_DEGRADATIVE_GLYCOSIDASES|GLYCOSYLHYDROLASES	PLANT_DEGRADATIVE_GS|GH-XYLOSIDASE	XYL4->PGPT0018695	3
COLONIZING_PLANT_SYSTEM	PLANT_DEGRADATIVE_GLYCOSIDASES|GLYCOSYLHYDROLASES	PLANT_DEGRADATIVE_GS|GH-XYLOSIDASE	xynB->PGPT0018665	1
COLONIZING_PLANT_SYSTEM	PLANT_DERIVED_ALDOXIME_UTILIZATION	PLANT_DERIVED_ALDOXIME_DEGRADATION	oxdA->PGPT0007205	1
COLONIZING_PLANT_SYSTEM	PLANT_DERIVED_ALDOXIME_UTILIZATION	PLANT_DERIVED_ALDOXIME_DEGRADATION	oxdA->PGPT0007205	1
COLONIZING_PLANT_SYSTEM	PLANT_DERIVED_AMINE_USAGE	PLANT_DERIVED_PUTRESCINE_DEGRADATION	aldH|dhaS->PGPT0006875	2
COLONIZING_PLANT_SYSTEM	PLANT_DERIVED_AMINE_USAGE	PLANT_DERIVED_PUTRESCINE_DEGRADATION	aldH|dhaS->PGPT0006875	8
COLONIZING_PLANT_SYSTEM	PLANT_DERIVED_AMINE_USAGE	PLANT_DERIVED_PUTRESCINE_DEGRADATION	aofH->PGPT0007641	5
COLONIZING_PLANT_SYSTEM	PLANT_DERIVED_AMINE_USAGE	PLANT_DERIVED_PUTRESCINE_DEGRADATION	puuB|ordL->PGPT0007637	1
COLONIZING_PLANT_SYSTEM	PLANT_DERIVED_AMINO_ACID_DEPENDENT_PATHWAYS	PLANT_DERIVED_OPINE_METABOLISM	putative_saccharopine_dehydrogenase->PGPT0020900	1
COLONIZING_PLANT_SYSTEM	PLANT_DERIVED_AMINO_ACID_DEPENDENT_PATHWAYS	PLANT_DERIVED_PEPTIDE_METABOLISM	TC_POT->PGPT0021010	1
COLONIZING_PLANT_SYSTEM	PLANT_DERIVED_AMINO_ACID_DEPENDENT_PATHWAYS	PLANT_DERIVED_PEPTIDE_METABOLISM	pepP->PGPT0006770	3
COLONIZING_PLANT_SYSTEM	PLANT_DERIVED_AMINO_ACID_DEPENDENT_PATHWAYS	PLANT_DERIVED_PEPTIDE_METABOLISM	vpr->PGPT0020990	2
COLONIZING_PLANT_SYSTEM	PLANT_DERIVED_AMINO_ACID_DEPENDENT_PATHWAYS	PLANT_DERIVED_OPINE_METABOLISM	LYS9_like->PGPT0020895	3
COLONIZING_PLANT_SYSTEM	PLANT_DERIVED_AMINO_ACID_DEPENDENT_PATHWAYS	PLANT_DERIVED_OPINE_METABOLISM	iolW->PGPT0018530	1
COLONIZING_PLANT_SYSTEM	PLANT_DERIVED_AMINO_ACID_DEPENDENT_PATHWAYS	PLANT_DERIVED_OPINE_METABOLISM	lys|aasS->PGPT0020340	2
COLONIZING_PLANT_SYSTEM	PLANT_DERIVED_AMINO_ACID_DEPENDENT_PATHWAYS	PLANT_DERIVED_OPINE_METABOLISM	odh->PGPT0020835	1
COLONIZING_PLANT_SYSTEM	PLANT_DERIVED_AMINO_ACID_DEPENDENT_PATHWAYS	PLANT_DERIVED_PEPTIDE_METABOLISM	PEPD->PGPT0020930	2
COLONIZING_PLANT_SYSTEM	PLANT_DERIVED_AMINO_ACID_DEPENDENT_PATHWAYS	PLANT_DERIVED_PEPTIDE_METABOLISM	TC_POT->PGPT0021010	3
COLONIZING_PLANT_SYSTEM	PLANT_DERIVED_AMINO_ACID_DEPENDENT_PATHWAYS	PLANT_DERIVED_PEPTIDE_METABOLISM	THOP1->PGPT0020975	3
COLONIZING_PLANT_SYSTEM	PLANT_DERIVED_AMINO_ACID_DEPENDENT_PATHWAYS	PLANT_DERIVED_PEPTIDE_METABOLISM	acdP->PGPT0020950	1
COLONIZING_PLANT_SYSTEM	PLANT_DERIVED_AMINO_ACID_DEPENDENT_PATHWAYS	PLANT_DERIVED_PEPTIDE_METABOLISM	map->PGPT0020010	4
COLONIZING_PLANT_SYSTEM	PLANT_DERIVED_AMINO_ACID_DEPENDENT_PATHWAYS	PLANT_DERIVED_PEPTIDE_METABOLISM	prlC->PGPT0020985	1
COLONIZING_PLANT_SYSTEM	PLANT_DERIVED_AMINO_ACID_DEPENDENT_PATHWAYS	PLANT_DERIVED_PEPTIDE_METABOLISM	vpr->PGPT0020990	2
COLONIZING_PLANT_SYSTEM	PLANT_DERIVED_AMINO_ACID_DEPENDENT_PATHWAYS	PLANT_DERIVED_PEPTIDE_METABOLISM	ywaD->PGPT0020920	1
COLONIZING_PLANT_SYSTEM	PLANT_DERIVED_AMINO_ACID_TRANSPORT	PLANT_DERIVED_GENERAL_AMINO_ACID_TRANSPORT	TC_AAT|yifK->PGPT0000815	1
COLONIZING_PLANT_SYSTEM	PLANT_DERIVED_AMINO_ACID_TRANSPORT	PLANT_DERIVED_LYSINE_TRANSPORT	lysP->PGPT0020630	4
COLONIZING_PLANT_SYSTEM	PLANT_DERIVED_AMINO_ACID_TRANSPORT	PLANT_DERIVED_GENERAL_AMINO_ACID_TRANSPORT	TC_AAT|yifK->PGPT0000815	4
COLONIZING_PLANT_SYSTEM	PLANT_DERIVED_AMINO_ACID_TRANSPORT	PLANT_DERIVED_GENERAL_AMINO_ACID_TRANSPORT	TC_APA|yhdG->PGPT0020810	3
COLONIZING_PLANT_SYSTEM	PLANT_DERIVED_AMINO_ACID_TRANSPORT	PLANT_DERIVED_LYSINE_TRANSPORT	lysP->PGPT0020630	6
COLONIZING_PLANT_SYSTEM	PLANT_DERIVED_AMINO_ACID_UTILIZATION	PLANT_DERIVED_ARGININE_DEGRADATION	arcB|argF|argI->PGPT0020080	1
COLONIZING_PLANT_SYSTEM	PLANT_DERIVED_AMINO_ACID_UTILIZATION	PLANT_DERIVED_ASPARAGINE_DEGRADATION	asnB->PGPT0020150	1
COLONIZING_PLANT_SYSTEM	PLANT_DERIVED_AMINO_ACID_UTILIZATION	PLANT_DERIVED_ASPARTATE_DEGRADATION	asnB->PGPT0020150	1
COLONIZING_PLANT_SYSTEM	PLANT_DERIVED_AMINO_ACID_UTILIZATION	PLANT_DERIVED_ASPARTATE_DEGRADATION	aspA->PGPT0020125	1
COLONIZING_PLANT_SYSTEM	PLANT_DERIVED_AMINO_ACID_UTILIZATION	PLANT_DERIVED_ASPARTATE_DEGRADATION	aspC->PGPT0020115	1
COLONIZING_PLANT_SYSTEM	PLANT_DERIVED_AMINO_ACID_UTILIZATION	PLANT_DERIVED_ASPARTATE_DEGRADATION	hom->PGPT0020155	1
COLONIZING_PLANT_SYSTEM	PLANT_DERIVED_AMINO_ACID_UTILIZATION	PLANT_DERIVED_ASPARTATE_DEGRADATION	purA->PGPT0020140	7
COLONIZING_PLANT_SYSTEM	PLANT_DERIVED_AMINO_ACID_UTILIZATION	PLANT_DERIVED_CYSTEINE_DEGRADATION|CONVERSION	aspC->PGPT0020115	1
COLONIZING_PLANT_SYSTEM	PLANT_DERIVED_AMINO_ACID_UTILIZATION	PLANT_DERIVED_CYSTEINE_DEGRADATION|CONVERSION	metC->PGPT0001995	1
COLONIZING_PLANT_SYSTEM	PLANT_DERIVED_AMINO_ACID_UTILIZATION	PLANT_DERIVED_GLUTAMINE_DEGRADATION	purF->PGPT0020225	1
COLONIZING_PLANT_SYSTEM	PLANT_DERIVED_AMINO_ACID_UTILIZATION	PLANT_DERIVED_GLYCINE_DEGRADATION	gcvP->PGPT0020480	1
COLONIZING_PLANT_SYSTEM	PLANT_DERIVED_AMINO_ACID_UTILIZATION	PLANT_DERIVED_GLYCINE_DEGRADATION	gcvT->PGPT0008130	1
COLONIZING_PLANT_SYSTEM	PLANT_DERIVED_AMINO_ACID_UTILIZATION	PLANT_DERIVED_GLYCINE_DEGRADATION	glyA->PGPT0008090	1
COLONIZING_PLANT_SYSTEM	PLANT_DERIVED_AMINO_ACID_UTILIZATION	PLANT_DERIVED_GLYCINE_DEGRADATION	hemA2->PGPT0008455	1
COLONIZING_PLANT_SYSTEM	PLANT_DERIVED_AMINO_ACID_UTILIZATION	PLANT_DERIVED_LEUCINE_DEGRADATION	bkdA1->PGPT0008861	1
COLONIZING_PLANT_SYSTEM	PLANT_DERIVED_AMINO_ACID_UTILIZATION	PLANT_DERIVED_METHIONINE_DEGRADATION	ridA|tdcF->PGPT0020030	1
COLONIZING_PLANT_SYSTEM	PLANT_DERIVED_AMINO_ACID_UTILIZATION	PLANT_DERIVED_PHENYLALANINE_DEGRADATION	aspC->PGPT0020115	1
COLONIZING_PLANT_SYSTEM	PLANT_DERIVED_AMINO_ACID_UTILIZATION	PLANT_DERIVED_PHENYLALANINE_DEGRADATION	hisC->PGPT0020305	1
COLONIZING_PLANT_SYSTEM	PLANT_DERIVED_AMINO_ACID_UTILIZATION	PLANT_DERIVED_PROLINE_DEGRADATION	proC->PGPT0014225	1
COLONIZING_PLANT_SYSTEM	PLANT_DERIVED_AMINO_ACID_UTILIZATION	PLANT_DERIVED_SERINE_DEGRADATION	hom->PGPT0020155	1
COLONIZING_PLANT_SYSTEM	PLANT_DERIVED_AMINO_ACID_UTILIZATION	PLANT_DERIVED_TRYPTOPHANE_DEGRADATION	aspC->PGPT0020115	1
COLONIZING_PLANT_SYSTEM	PLANT_DERIVED_AMINO_ACID_UTILIZATION	PLANT_DERIVED_TRYPTOPHANE_DEGRADATION	ddc->PGPT0020450	1
COLONIZING_PLANT_SYSTEM	PLANT_DERIVED_AMINO_ACID_UTILIZATION	PLANT_DERIVED_TRYPTOPHANE_DEGRADATION	ipdC|ppdC->PGPT0007185	1
COLONIZING_PLANT_SYSTEM	PLANT_DERIVED_AMINO_ACID_UTILIZATION	PLANT_DERIVED_TYROSINE_DEGRADATION	aspC->PGPT0020115	1
COLONIZING_PLANT_SYSTEM	PLANT_DERIVED_AMINO_ACID_UTILIZATION	PLANT_DERIVED_TYROSINE_DEGRADATION	ddc->PGPT0020450	1
COLONIZING_PLANT_SYSTEM	PLANT_DERIVED_AMINO_ACID_UTILIZATION	PLANT_DERIVED_TYROSINE_DEGRADATION	hisC->PGPT0020305	1
COLONIZING_PLANT_SYSTEM	PLANT_DERIVED_AMINO_ACID_UTILIZATION	PLANT_DERIVED_ALANINE_DEGRADATION	ala->PGPT0020065	1
COLONIZING_PLANT_SYSTEM	PLANT_DERIVED_AMINO_ACID_UTILIZATION	PLANT_DERIVED_ALANINE_DEGRADATION	alaA->PGPT0001880	1
COLONIZING_PLANT_SYSTEM	PLANT_DERIVED_AMINO_ACID_UTILIZATION	PLANT_DERIVED_ALANINE_DEGRADATION	dltA->PGPT0020055	1
COLONIZING_PLANT_SYSTEM	PLANT_DERIVED_AMINO_ACID_UTILIZATION	PLANT_DERIVED_ARGININE_DEGRADATION	rocF->PGPT0020100	1
COLONIZING_PLANT_SYSTEM	PLANT_DERIVED_AMINO_ACID_UTILIZATION	PLANT_DERIVED_ASPARAGINE_DEGRADATION	asnB->PGPT0020150	2
COLONIZING_PLANT_SYSTEM	PLANT_DERIVED_AMINO_ACID_UTILIZATION	PLANT_DERIVED_ASPARTATE_DEGRADATION	argG->PGPT0020130	1
COLONIZING_PLANT_SYSTEM	PLANT_DERIVED_AMINO_ACID_UTILIZATION	PLANT_DERIVED_ASPARTATE_DEGRADATION	asnB->PGPT0020150	2
COLONIZING_PLANT_SYSTEM	PLANT_DERIVED_AMINO_ACID_UTILIZATION	PLANT_DERIVED_ASPARTATE_DEGRADATION	aspB->PGPT0020110	2
COLONIZING_PLANT_SYSTEM	PLANT_DERIVED_AMINO_ACID_UTILIZATION	PLANT_DERIVED_ASPARTATE_DEGRADATION	aspC->PGPT0020115	1
COLONIZING_PLANT_SYSTEM	PLANT_DERIVED_AMINO_ACID_UTILIZATION	PLANT_DERIVED_ASPARTATE_DEGRADATION	dthadh->PGPT0020170	2
COLONIZING_PLANT_SYSTEM	PLANT_DERIVED_AMINO_ACID_UTILIZATION	PLANT_DERIVED_ASPARTATE_DEGRADATION	lysC->PGPT0014040	1
COLONIZING_PLANT_SYSTEM	PLANT_DERIVED_AMINO_ACID_UTILIZATION	PLANT_DERIVED_ASPARTATE_DEGRADATION	purA->PGPT0020140	16
COLONIZING_PLANT_SYSTEM	PLANT_DERIVED_AMINO_ACID_UTILIZATION	PLANT_DERIVED_CYSTEINE_DEGRADATION|CONVERSION	aspB->PGPT0020110	2
COLONIZING_PLANT_SYSTEM	PLANT_DERIVED_AMINO_ACID_UTILIZATION	PLANT_DERIVED_CYSTEINE_DEGRADATION|CONVERSION	aspC->PGPT0020115	1
COLONIZING_PLANT_SYSTEM	PLANT_DERIVED_AMINO_ACID_UTILIZATION	PLANT_DERIVED_CYSTEINE_DEGRADATION|CONVERSION	cysK->PGPT0002810	5
COLONIZING_PLANT_SYSTEM	PLANT_DERIVED_AMINO_ACID_UTILIZATION	PLANT_DERIVED_CYSTEINE_DEGRADATION|CONVERSION	metB|met|cysA->PGPT0001980	3
COLONIZING_PLANT_SYSTEM	PLANT_DERIVED_AMINO_ACID_UTILIZATION	PLANT_DERIVED_CYSTEINE_DEGRADATION|CONVERSION	metC->PGPT0001995	1
COLONIZING_PLANT_SYSTEM	PLANT_DERIVED_AMINO_ACID_UTILIZATION	PLANT_DERIVED_CYSTEINE_DEGRADATION|CONVERSION	nifS|iscS->PGPT0000065	1
COLONIZING_PLANT_SYSTEM	PLANT_DERIVED_AMINO_ACID_UTILIZATION	PLANT_DERIVED_CYSTEINE_DEGRADATION|CONVERSION	patB|malY->PGPT0001990	2
COLONIZING_PLANT_SYSTEM	PLANT_DERIVED_AMINO_ACID_UTILIZATION	PLANT_DERIVED_CYSTEINE_DEGRADATION|CONVERSION	sseA->PGPT0002045	2
COLONIZING_PLANT_SYSTEM	PLANT_DERIVED_AMINO_ACID_UTILIZATION	PLANT_DERIVED_CYSTEINE_DEGRADATION|CONVERSION	sufS->PGPT0020195	1
COLONIZING_PLANT_SYSTEM	PLANT_DERIVED_AMINO_ACID_UTILIZATION	PLANT_DERIVED_GLUTAMATE_DEGRADATION|CONVERSION	gadA|gadB->PGPT0007630	2
COLONIZING_PLANT_SYSTEM	PLANT_DERIVED_AMINO_ACID_UTILIZATION	PLANT_DERIVED_GLUTAMATE_DEGRADATION|CONVERSION	gdhA->PGPT0000690	1
COLONIZING_PLANT_SYSTEM	PLANT_DERIVED_AMINO_ACID_UTILIZATION	PLANT_DERIVED_GLUTAMATE_DEGRADATION|CONVERSION	glnA->PGPT0000645	5
COLONIZING_PLANT_SYSTEM	PLANT_DERIVED_AMINO_ACID_UTILIZATION	PLANT_DERIVED_GLUTAMATE_DEGRADATION|CONVERSION	putA->PGPT0020210	1
COLONIZING_PLANT_SYSTEM	PLANT_DERIVED_AMINO_ACID_UTILIZATION	PLANT_DERIVED_GLUTAMINE_DEGRADATION	glmS|nodM->PGPT0017630	1
COLONIZING_PLANT_SYSTEM	PLANT_DERIVED_AMINO_ACID_UTILIZATION	PLANT_DERIVED_GLUTAMINE_DEGRADATION	purF->PGPT0020225	1
COLONIZING_PLANT_SYSTEM	PLANT_DERIVED_AMINO_ACID_UTILIZATION	PLANT_DERIVED_GLYCINE_DEGRADATION	aao->PGPT0020475	6
COLONIZING_PLANT_SYSTEM	PLANT_DERIVED_AMINO_ACID_UTILIZATION	PLANT_DERIVED_GLYCINE_DEGRADATION	dgdA->PGPT0001910	1
COLONIZING_PLANT_SYSTEM	PLANT_DERIVED_AMINO_ACID_UTILIZATION	PLANT_DERIVED_GLYCINE_DEGRADATION	glyA->PGPT0008090	3
COLONIZING_PLANT_SYSTEM	PLANT_DERIVED_AMINO_ACID_UTILIZATION	PLANT_DERIVED_GLYCINE_DEGRADATION	ltaE->PGPT0020465	2
COLONIZING_PLANT_SYSTEM	PLANT_DERIVED_AMINO_ACID_UTILIZATION	PLANT_DERIVED_GLYCINE_DEGRADATION	sgaA->PGPT0001920	1
COLONIZING_PLANT_SYSTEM	PLANT_DERIVED_AMINO_ACID_UTILIZATION	PLANT_DERIVED_HISTIDINE_DEGRADATION	egtD->PGPT0020260	1
COLONIZING_PLANT_SYSTEM	PLANT_DERIVED_AMINO_ACID_UTILIZATION	PLANT_DERIVED_LEUCINE_DEGRADATION	bkdA2|bfmBAB->PGPT0008862	1
COLONIZING_PLANT_SYSTEM	PLANT_DERIVED_AMINO_ACID_UTILIZATION	PLANT_DERIVED_LEUCINE_DEGRADATION	ilvE->PGPT0008860	6
COLONIZING_PLANT_SYSTEM	PLANT_DERIVED_AMINO_ACID_UTILIZATION	PLANT_DERIVED_LYSINE_DEGRADATION	lys|aasS->PGPT0020340	2
COLONIZING_PLANT_SYSTEM	PLANT_DERIVED_AMINO_ACID_UTILIZATION	PLANT_DERIVED_METHIONINE_DEGRADATION	cbs->PGPT0020005	1
COLONIZING_PLANT_SYSTEM	PLANT_DERIVED_AMINO_ACID_UTILIZATION	PLANT_DERIVED_METHIONINE_DEGRADATION	dcm->PGPT0020015	1
COLONIZING_PLANT_SYSTEM	PLANT_DERIVED_AMINO_ACID_UTILIZATION	PLANT_DERIVED_METHIONINE_DEGRADATION	map->PGPT0020010	4
COLONIZING_PLANT_SYSTEM	PLANT_DERIVED_AMINO_ACID_UTILIZATION	PLANT_DERIVED_METHIONINE_DEGRADATION	mdeA->PGPT0020020	1
COLONIZING_PLANT_SYSTEM	PLANT_DERIVED_AMINO_ACID_UTILIZATION	PLANT_DERIVED_METHIONINE_DEGRADATION	metK->PGPT0020000	1
COLONIZING_PLANT_SYSTEM	PLANT_DERIVED_AMINO_ACID_UTILIZATION	PLANT_DERIVED_METHIONINE_DEGRADATION	ridA|tdcF->PGPT0020030	4
COLONIZING_PLANT_SYSTEM	PLANT_DERIVED_AMINO_ACID_UTILIZATION	PLANT_DERIVED_PHENYLALANINE_DEGRADATION	aspB->PGPT0020110	2
COLONIZING_PLANT_SYSTEM	PLANT_DERIVED_AMINO_ACID_UTILIZATION	PLANT_DERIVED_PHENYLALANINE_DEGRADATION	aspC->PGPT0020115	1
COLONIZING_PLANT_SYSTEM	PLANT_DERIVED_AMINO_ACID_UTILIZATION	PLANT_DERIVED_PHENYLALANINE_DEGRADATION	ilvE->PGPT0008860	6
COLONIZING_PLANT_SYSTEM	PLANT_DERIVED_AMINO_ACID_UTILIZATION	PLANT_DERIVED_PHENYLALANINE_DEGRADATION	katG->PGPT0013165	2
COLONIZING_PLANT_SYSTEM	PLANT_DERIVED_AMINO_ACID_UTILIZATION	PLANT_DERIVED_PHENYLALANINE_DEGRADATION	tyrB->PGPT0020310	1
COLONIZING_PLANT_SYSTEM	PLANT_DERIVED_AMINO_ACID_UTILIZATION	PLANT_DERIVED_PROLINE_DEGRADATION	P4HA_like->PGPT0020375	2
COLONIZING_PLANT_SYSTEM	PLANT_DERIVED_AMINO_ACID_UTILIZATION	PLANT_DERIVED_PROLINE_DEGRADATION	proC->PGPT0014225	1
COLONIZING_PLANT_SYSTEM	PLANT_DERIVED_AMINO_ACID_UTILIZATION	PLANT_DERIVED_PROLINE_DEGRADATION	putA->PGPT0020210	1
COLONIZING_PLANT_SYSTEM	PLANT_DERIVED_AMINO_ACID_UTILIZATION	PLANT_DERIVED_SERINE_DEGRADATION	thrB->PGPT0020275	1
COLONIZING_PLANT_SYSTEM	PLANT_DERIVED_AMINO_ACID_UTILIZATION	PLANT_DERIVED_SERINE_DEGRADATION	thrC->PGPT0009175	2
COLONIZING_PLANT_SYSTEM	PLANT_DERIVED_AMINO_ACID_UTILIZATION	PLANT_DERIVED_THREONINE_DEGRADATION	ilvA|tdcB->PGPT0001960	2
COLONIZING_PLANT_SYSTEM	PLANT_DERIVED_AMINO_ACID_UTILIZATION	PLANT_DERIVED_THREONINE_DEGRADATION	ltaE->PGPT0020465	2
COLONIZING_PLANT_SYSTEM	PLANT_DERIVED_AMINO_ACID_UTILIZATION	PLANT_DERIVED_TRYPTOPHANE_DEGRADATION	aspC->PGPT0020115	1
COLONIZING_PLANT_SYSTEM	PLANT_DERIVED_AMINO_ACID_UTILIZATION	PLANT_DERIVED_TRYPTOPHANE_DEGRADATION	ddc->PGPT0020450	2
COLONIZING_PLANT_SYSTEM	PLANT_DERIVED_AMINO_ACID_UTILIZATION	PLANT_DERIVED_TRYPTOPHANE_DEGRADATION	ipdC|ppdC->PGPT0007185	3
COLONIZING_PLANT_SYSTEM	PLANT_DERIVED_AMINO_ACID_UTILIZATION	PLANT_DERIVED_TYROSINE_DEGRADATION	aspB->PGPT0020110	2
COLONIZING_PLANT_SYSTEM	PLANT_DERIVED_AMINO_ACID_UTILIZATION	PLANT_DERIVED_TYROSINE_DEGRADATION	aspC->PGPT0020115	1
COLONIZING_PLANT_SYSTEM	PLANT_DERIVED_AMINO_ACID_UTILIZATION	PLANT_DERIVED_TYROSINE_DEGRADATION	ddc->PGPT0020450	2
COLONIZING_PLANT_SYSTEM	PLANT_DERIVED_AMINO_ACID_UTILIZATION	PLANT_DERIVED_TYROSINE_DEGRADATION	hppD->PGPT0009480	1
COLONIZING_PLANT_SYSTEM	PLANT_DERIVED_AMINO_ACID_UTILIZATION	PLANT_DERIVED_TYROSINE_DEGRADATION	tyr->PGPT0020425	2
COLONIZING_PLANT_SYSTEM	PLANT_DERIVED_AMINO_ACID_UTILIZATION	PLANT_DERIVED_TYROSINE_DEGRADATION	tyrB->PGPT0020310	1
COLONIZING_PLANT_SYSTEM	PLANT_DERIVED_AMINO_ACID_UTILIZATION	PLANT_DERIVED_VALINE_DEGRADATION	ilvE->PGPT0008860	6
COLONIZING_PLANT_SYSTEM	PLANT_DERIVED_AMINO|NUCLEOTIDE_SUGAR_UTILIZATION	PLANT_DERIVED_ARABINAN_BREAKDOWN	abf1->PGPT0018660	1
COLONIZING_PLANT_SYSTEM	PLANT_DERIVED_AMINO|NUCLEOTIDE_SUGAR_UTILIZATION	PLANT_DERIVED_ARABINAN_BREAKDOWN	hypBA->PGPT0019100	2
COLONIZING_PLANT_SYSTEM	PLANT_DERIVED_AMINO|NUCLEOTIDE_SUGAR_UTILIZATION	PLANT_DERIVED_ARABINAN_BREAKDOWN	abf1->PGPT0018660	1
COLONIZING_PLANT_SYSTEM	PLANT_DERIVED_AMINO|NUCLEOTIDE_SUGAR_UTILIZATION	PLANT_DERIVED_ARABINAN_BREAKDOWN	hypBA->PGPT0019100	1
COLONIZING_PLANT_SYSTEM	PLANT_DERIVED_AMINO|NUCLEOTIDE_SUGAR_UTILIZATION	PLANT_DERIVED_ARABINAN_BREAKDOWN	xynB->PGPT0018665	1
COLONIZING_PLANT_SYSTEM	PLANT_DERIVED_AMINO|NUCLEOTIDE_SUGAR_UTILIZATION	PLANT_DERIVED_ARABINAN_BREAKDOWN	xynD->PGPT0019095	1
COLONIZING_PLANT_SYSTEM	PLANT_DERIVED_AMINO|NUCLEOTIDE_SUGAR_UTILIZATION	PLANT_DERIVED_ARABINAN_BREAKDOWN	xynY|xynZ|xynD|xynA->PGPT0018625	1
COLONIZING_PLANT_SYSTEM	PLANT_DERIVED_AMINO|NUCLEOTIDE_SUGAR_UTILIZATION	PLANT_DERIVED_GLUCASAMIDINE_DEGRADATION	csxA->PGPT0019000	2
COLONIZING_PLANT_SYSTEM	PLANT_DERIVED_AMINO|NUCLEOTIDE_SUGAR_UTILIZATION	PLANT_DERIVED_GLUCOSAMINE|GLUCOSAMINATE_DEGRADATION	glmU->PGPT0018965	1
COLONIZING_PLANT_SYSTEM	PLANT_DERIVED_AMINO|NUCLEOTIDE_SUGAR_UTILIZATION	PLANT_DERIVED_GLUCOSAMINE|GLUCOSAMINATE_DEGRADATION	nagA->PGPT0018860	2
COLONIZING_PLANT_SYSTEM	PLANT_DERIVED_AMINO|NUCLEOTIDE_SUGAR_UTILIZATION	PLANT_DERIVED_GLUCOSAMINE|GLUCOSAMINATE_DEGRADATION	nagB->PGPT0018865	1
COLONIZING_PLANT_SYSTEM	PLANT_DERIVED_AMINO|NUCLEOTIDE_SUGAR_UTILIZATION	PLANT_DERIVED_GLUCOSAMINE|GLUCOSAMINATE_DEGRADATION	wbpA->PGPT0018920	1
COLONIZING_PLANT_SYSTEM	PLANT_DERIVED_AMINO|NUCLEOTIDE_SUGAR_UTILIZATION	PLANT_DERIVED_NDP-GLUCOSE-GLUCURONATE_DEGRADATION	ugd|tuaD->PGPT0017855	1
COLONIZING_PLANT_SYSTEM	PLANT_DERIVED_AMINO|NUCLEOTIDE_SUGAR_UTILIZATION	PLANT_DERIVED_NDP-GLUCOSE-GLUCURONATE_DEGRADATION	yfnG|rfbG->PGPT0019060	2
COLONIZING_PLANT_SYSTEM	PLANT_DERIVED_AMINO|NUCLEOTIDE_SUGAR_UTILIZATION	PLANT_DERIVED_UDP-GALACTOSE-GLUCOSE_POOL	galT->PGPT0017835	1
COLONIZING_PLANT_SYSTEM	PLANT_DERIVED_AMINO|NUCLEOTIDE_SUGAR_UTILIZATION	PLANT_DERIVED_UDP-XYLOSE|XYLAN_BREAKDOWN	xynB->PGPT0018665	1
COLONIZING_PLANT_SYSTEM	PLANT_DERIVED_AROMATIC|PHENOLIC_COMPOUND_UTILIZATION	PLANT_DERIVED_BENZALDEHYDE_DEGRADATION	xylC->PGPT0005405	1
COLONIZING_PLANT_SYSTEM	PLANT_DERIVED_AROMATIC|PHENOLIC_COMPOUND_UTILIZATION	PLANT_DERIVED_BENZENE|PHENOL_DEGRADATION	mobA|pcpB|mhpA->PGPT0005430	2
COLONIZING_PLANT_SYSTEM	PLANT_DERIVED_AROMATIC|PHENOLIC_COMPOUND_UTILIZATION	PLANT_DERIVED_BENZENE|PHENOL_DEGRADATION	ubiX|bsdB->PGPT0009565	1
COLONIZING_PLANT_SYSTEM	PLANT_DERIVED_AROMATIC|PHENOLIC_COMPOUND_UTILIZATION	PLANT_DERIVED_BENZOATE_UTILIZATION	aliA->PGPT0005220	1
COLONIZING_PLANT_SYSTEM	PLANT_DERIVED_AROMATIC|PHENOLIC_COMPOUND_UTILIZATION	PLANT_DERIVED_BENZOATE_UTILIZATION	chqB->PGPT0005215	1
COLONIZING_PLANT_SYSTEM	PLANT_DERIVED_AROMATIC|PHENOLIC_COMPOUND_UTILIZATION	PLANT_DERIVED_BETA-KETOADIPATE_PATHWAY	pcaD|catD->PGPT0004995	1
COLONIZING_PLANT_SYSTEM	PLANT_DERIVED_AROMATIC|PHENOLIC_COMPOUND_UTILIZATION	PLANT_DERIVED_HCA_DEGRADATION|VANILLIN_INTERMEDIEATE	paaF|echA->PGPT0001860	2
COLONIZING_PLANT_SYSTEM	PLANT_DERIVED_AROMATIC|PHENOLIC_COMPOUND_UTILIZATION	PLANT_DERIVED_HYDROXYBENZOATE_DEGRADATION	graF->PGPT0005110	1
COLONIZING_PLANT_SYSTEM	PLANT_DERIVED_AROMATIC|PHENOLIC_COMPOUND_UTILIZATION	PLANT_DERIVED_LIGNIN_UTILIZATION	feaB->PGPT0006035	1
COLONIZING_PLANT_SYSTEM	PLANT_DERIVED_AROMATIC|PHENOLIC_COMPOUND_UTILIZATION	PLANT_DERIVED_NITRO-|AMINOBENZOATE_DEGRADATION	namA->PGPT0005575	1
COLONIZING_PLANT_SYSTEM	PLANT_DERIVED_AROMATIC|PHENOLIC_COMPOUND_UTILIZATION	PLANT_DERIVED_PHTHALATE_UTILIZATION	pht5->PGPT0006550	1
COLONIZING_PLANT_SYSTEM	PLANT_DERIVED_AROMATIC|PHENOLIC_COMPOUND_UTILIZATION	PLANT_DERIVED_PROTOCATECHUIC_ACID_DEGRADATION	pcaD|catD->PGPT0004995	1
COLONIZING_PLANT_SYSTEM	PLANT_DERIVED_AROMATIC|PHENOLIC_COMPOUND_UTILIZATION	PLANT_DERIVED_QUINATE_CATABOLISM	aroKB->PGPT0012880	1
COLONIZING_PLANT_SYSTEM	PLANT_DERIVED_AROMATIC|PHENOLIC_COMPOUND_UTILIZATION	PLANT_DERIVED_THIOBENZAMIDE_DEGRADATION	ethA->PGPT0005600	1
COLONIZING_PLANT_SYSTEM	PLANT_DERIVED_AROMATIC|PHENOLIC_COMPOUND_UTILIZATION	PLANT_DERIVED_VANILLIN|VANILLATE_DEGRADATION	ligW->PGPT0005515	2
COLONIZING_PLANT_SYSTEM	PLANT_DERIVED_AROMATIC|PHENOLIC_COMPOUND_UTILIZATION	PLANT_DERIVED_VANILLIN|VANILLATE_DEGRADATION	vdh->PGPT0005525	1
COLONIZING_PLANT_SYSTEM	PLANT_DERIVED_AROMATIC|PHENOLIC_COMPOUND_UTILIZATION	PLANT_DERIVED_BENZENE|PHENOL_DEGRADATION	mobA|pcpB|mhpA->PGPT0005430	6
COLONIZING_PLANT_SYSTEM	PLANT_DERIVED_AROMATIC|PHENOLIC_COMPOUND_UTILIZATION	PLANT_DERIVED_BENZOATE_UTILIZATION	chqB->PGPT0005215	1
COLONIZING_PLANT_SYSTEM	PLANT_DERIVED_AROMATIC|PHENOLIC_COMPOUND_UTILIZATION	PLANT_DERIVED_BENZOATE_UTILIZATION	dmpD|xylF->PGPT0005235	1
COLONIZING_PLANT_SYSTEM	PLANT_DERIVED_AROMATIC|PHENOLIC_COMPOUND_UTILIZATION	PLANT_DERIVED_BETA-KETOADIPATE_PATHWAY	pcaC->PGPT0005005	1
COLONIZING_PLANT_SYSTEM	PLANT_DERIVED_AROMATIC|PHENOLIC_COMPOUND_UTILIZATION	PLANT_DERIVED_BETA-KETOADIPATE_PATHWAY	pcaD|catD->PGPT0004995	13
COLONIZING_PLANT_SYSTEM	PLANT_DERIVED_AROMATIC|PHENOLIC_COMPOUND_UTILIZATION	PLANT_DERIVED_BISPHENOL_DEGRADATION	dad->PGPT0005780	1
COLONIZING_PLANT_SYSTEM	PLANT_DERIVED_AROMATIC|PHENOLIC_COMPOUND_UTILIZATION	PLANT_DERIVED_BISPHENOL_DEGRADATION	hapE->PGPT0005785	4
COLONIZING_PLANT_SYSTEM	PLANT_DERIVED_AROMATIC|PHENOLIC_COMPOUND_UTILIZATION	PLANT_DERIVED_CATECHOL_DERIVATE_UTILIZATION	catA->PGPT0005035	2
COLONIZING_PLANT_SYSTEM	PLANT_DERIVED_AROMATIC|PHENOLIC_COMPOUND_UTILIZATION	PLANT_DERIVED_CATECHOL_DERIVATE_UTILIZATION	catE->PGPT0005050	1
COLONIZING_PLANT_SYSTEM	PLANT_DERIVED_AROMATIC|PHENOLIC_COMPOUND_UTILIZATION	PLANT_DERIVED_CATECHOL_DERIVATE_UTILIZATION	dmpB|xylE->PGPT0005055	1
COLONIZING_PLANT_SYSTEM	PLANT_DERIVED_AROMATIC|PHENOLIC_COMPOUND_UTILIZATION	PLANT_DERIVED_CATECHOL_DERIVATE_UTILIZATION	dmpD|xylF->PGPT0005235	1
COLONIZING_PLANT_SYSTEM	PLANT_DERIVED_AROMATIC|PHENOLIC_COMPOUND_UTILIZATION	PLANT_DERIVED_HCA_DEGRADATION|VANILLIN_INTERMEDIEATE	paaF|echA->PGPT0001860	2
COLONIZING_PLANT_SYSTEM	PLANT_DERIVED_AROMATIC|PHENOLIC_COMPOUND_UTILIZATION	PLANT_DERIVED_HYDROXYBENZOATE_DEGRADATION	graF->PGPT0005110	2
COLONIZING_PLANT_SYSTEM	PLANT_DERIVED_AROMATIC|PHENOLIC_COMPOUND_UTILIZATION	PLANT_DERIVED_NITRO-|AMINOBENZOATE_DEGRADATION	namA->PGPT0005575	1
COLONIZING_PLANT_SYSTEM	PLANT_DERIVED_AROMATIC|PHENOLIC_COMPOUND_UTILIZATION	PLANT_DERIVED_NITRO-|AMINOBENZOATE_DEGRADATION	nbaB->PGPT0005565	1
COLONIZING_PLANT_SYSTEM	PLANT_DERIVED_AROMATIC|PHENOLIC_COMPOUND_UTILIZATION	PLANT_DERIVED_NITRO-|AMINOBENZOATE_DEGRADATION	nhoA|yddI->PGPT0019890	1
COLONIZING_PLANT_SYSTEM	PLANT_DERIVED_AROMATIC|PHENOLIC_COMPOUND_UTILIZATION	PLANT_DERIVED_NITROPHENYLPHOSPHATE_DEGRADATION	nagD|yutF->PGPT0005420	1
COLONIZING_PLANT_SYSTEM	PLANT_DERIVED_AROMATIC|PHENOLIC_COMPOUND_UTILIZATION	PLANT_DERIVED_PHENANTHRENE_UTILIZATION	phdI->PGPT0006490	1
COLONIZING_PLANT_SYSTEM	PLANT_DERIVED_AROMATIC|PHENOLIC_COMPOUND_UTILIZATION	PLANT_DERIVED_PHENYLETHANOL_DEGRADATION	apc->PGPT0005740	1
COLONIZING_PLANT_SYSTEM	PLANT_DERIVED_AROMATIC|PHENOLIC_COMPOUND_UTILIZATION	PLANT_DERIVED_PROTOCATECHUIC_ACID_DEGRADATION	pcaC->PGPT0005005	1
COLONIZING_PLANT_SYSTEM	PLANT_DERIVED_AROMATIC|PHENOLIC_COMPOUND_UTILIZATION	PLANT_DERIVED_PROTOCATECHUIC_ACID_DEGRADATION	pcaD|catD->PGPT0004995	13
COLONIZING_PLANT_SYSTEM	PLANT_DERIVED_AROMATIC|PHENOLIC_COMPOUND_UTILIZATION	PLANT_DERIVED_QUINATE_CATABOLISM	aroD->PGPT0012885	1
COLONIZING_PLANT_SYSTEM	PLANT_DERIVED_AROMATIC|PHENOLIC_COMPOUND_UTILIZATION	PLANT_DERIVED_THIOBENZAMIDE_DEGRADATION	ethA->PGPT0005600	1
COLONIZING_PLANT_SYSTEM	PLANT_DERIVED_AROMATIC|PHENOLIC_COMPOUND_UTILIZATION	PLANT_DERIVED_VANILLIN|VANILLATE_DEGRADATION	ligW->PGPT0005515	1
COLONIZING_PLANT_SYSTEM	PLANT_DERIVED_AROMATIC|PHENOLIC_COMPOUND_UTILIZATION	PLANT_DERIVED_VANILLIN|VANILLATE_DEGRADATION	vdh->PGPT0005525	3
COLONIZING_PLANT_SYSTEM	PLANT_DERIVED_CARBOHYDRATE_TRANSPORT	PLANT_DERIVED_OTHER_SUGAR_TRANSPORT_RELATED_PROTEINS	hxt->PGPT0014440	6
COLONIZING_PLANT_SYSTEM	PLANT_DERIVED_CARBOHYDRATE_TRANSPORT	PLANT_DERIVED_FUCOSE_TRANSPORRT	fucP|MFS_transporter|FHS_family|L_fucose_permease->PGPT0016725	1
COLONIZING_PLANT_SYSTEM	PLANT_DERIVED_CARBOHYDRATE_TRANSPORT	PLANT_DERIVED_GALATOSE_TRANSPORT	galP->PGPT0014445	2
COLONIZING_PLANT_SYSTEM	PLANT_DERIVED_CARBOHYDRATE_TRANSPORT	PLANT_DERIVED_OTHER_SUGAR_TRANSPORT_RELATED_PROTEINS	hxt->PGPT0014440	58
COLONIZING_PLANT_SYSTEM	PLANT_DERIVED_CARBOHYDRATE_TRANSPORT	PLANT_DERIVED_lNOSITOL_TRANSPORT_2	iolT->PGPT0016801	1
COLONIZING_PLANT_SYSTEM	PLANT_DERIVED_CARBOHYDRATE_USAGE-OTHERS	PLANT_DERIVED_CHITIN_DEGRADATION	HEXA_B_like|exo|chb->PGPT0012150	1
COLONIZING_PLANT_SYSTEM	PLANT_DERIVED_CARBOHYDRATE_USAGE-OTHERS	PLANT_DERIVED_CHITIN_DEGRADATION	chiA|chtA|chiI->PGPT0012130	9
COLONIZING_PLANT_SYSTEM	PLANT_DERIVED_CARBOHYDRATE_USAGE-OTHERS	PLANT_DERIVED_PROPIONATE|PROPANOATE_UTILIZATION	bkdA1->PGPT0008861	1
COLONIZING_PLANT_SYSTEM	PLANT_DERIVED_CARBOHYDRATE_USAGE-OTHERS	PLANT_DERIVED_ALGINATE_DEGRADATION	putative_alginate_lyase_2->PGPT0019417	3
COLONIZING_PLANT_SYSTEM	PLANT_DERIVED_CARBOHYDRATE_USAGE-OTHERS	PLANT_DERIVED_CHITIN_DEGRADATION	HEXA_B_like|exo|chb->PGPT0012150	2
COLONIZING_PLANT_SYSTEM	PLANT_DERIVED_CARBOHYDRATE_USAGE-OTHERS	PLANT_DERIVED_CHITIN_DEGRADATION	chiA|chtA|chiI->PGPT0012130	15
COLONIZING_PLANT_SYSTEM	PLANT_DERIVED_CARBOHYDRATE_USAGE-OTHERS	PLANT_DERIVED_PROPIONATE|PROPANOATE_UTILIZATION	bkdA2|bfmBAB->PGPT0008862	1
COLONIZING_PLANT_SYSTEM	PLANT_DERIVED_CARBOHYDRATE-GENERAL_USAGE	PLANT_DERIVED_CARBOHYDRATES-GLYCOLYSIS|GLUCONEOGENESIS	gapA->PGPT0018000	1
COLONIZING_PLANT_SYSTEM	PLANT_DERIVED_CARBOHYDRATE-GENERAL_USAGE	PLANT_DERIVED_CARBOHYDRATES-GLYCOLYSIS|GLUCONEOGENESIS	pdhA->PGPT0018025	1
COLONIZING_PLANT_SYSTEM	PLANT_DERIVED_CARBOHYDRATE-GENERAL_USAGE	PLANT_DERIVED_CARBOHYDRATES-GLYCOLYSIS|GLUCONEOGENESIS	pgk->PGPT0018015	2
COLONIZING_PLANT_SYSTEM	PLANT_DERIVED_CARBOHYDRATE-GENERAL_USAGE	PLANT_DERIVED_CARBOHYDRATES-GLYCOLYSIS|GLUCONEOGENESIS	eno->PGPT0018050	1
COLONIZING_PLANT_SYSTEM	PLANT_DERIVED_CARBOHYDRATE-GENERAL_USAGE	PLANT_DERIVED_CARBOHYDRATES-GLYCOLYSIS|GLUCONEOGENESIS	fbaA|cbbA->PGPT0017615	2
COLONIZING_PLANT_SYSTEM	PLANT_DERIVED_CARBOHYDRATE-GENERAL_USAGE	PLANT_DERIVED_CARBOHYDRATES-GLYCOLYSIS|GLUCONEOGENESIS	gapA->PGPT0018000	1
COLONIZING_PLANT_SYSTEM	PLANT_DERIVED_CARBOHYDRATE-GENERAL_USAGE	PLANT_DERIVED_CARBOHYDRATES-GLYCOLYSIS|GLUCONEOGENESIS	gpmB->PGPT0018035	1
COLONIZING_PLANT_SYSTEM	PLANT_DERIVED_CARBOHYDRATE-GENERAL_USAGE	PLANT_DERIVED_CARBOHYDRATES-GLYCOLYSIS|GLUCONEOGENESIS	gpmI->PGPT0018040	1
COLONIZING_PLANT_SYSTEM	PLANT_DERIVED_CARBOHYDRATE-GENERAL_USAGE	PLANT_DERIVED_CARBOHYDRATES-GLYCOLYSIS|GLUCONEOGENESIS	pgi->PGPT0017735	1
COLONIZING_PLANT_SYSTEM	PLANT_DERIVED_CARBOHYDRATE-GENERAL_USAGE	PLANT_DERIVED_CARBOHYDRATES-GLYCOLYSIS|GLUCONEOGENESIS	pgm->PGPT0017710	1
COLONIZING_PLANT_SYSTEM	PLANT_DERIVED_CARBOHYDRATE-GENERAL_USAGE	PLANT_DERIVED_CARBOHYDRATES-GLYCOLYSIS|GLUCONEOGENESIS	pps|ppsA->PGPT0002035	1
COLONIZING_PLANT_SYSTEM	PLANT_DERIVED_CARBOHYDRATE-GENERAL_USAGE	PLANT_DERIVED_CARBOHYDRATES-GLYCOLYSIS|GLUCONEOGENESIS	pyk->PGPT0002020	1
COLONIZING_PLANT_SYSTEM	PLANT_DERIVED_CARBOHYDRATE-GENERAL_USAGE	PLANT_DERIVED_CARBOHYDRATES-GLYCOLYSIS|GLUCONEOGENESIS	tpiA->PGPT0017995	2
COLONIZING_PLANT_SYSTEM	PLANT_DERIVED_CARBOHYDRATE-HEXOSES_UTILIZATION	PLANT_DERIVED_FUCOSE_DEGRADATION	fucD->PGPT0017495	1
COLONIZING_PLANT_SYSTEM	PLANT_DERIVED_CARBOHYDRATE-HEXOSES_UTILIZATION	PLANT_DERIVED_GALACOTOSE_METABOLISM|DEGRADATION	melA->PGPT0017850	1
COLONIZING_PLANT_SYSTEM	PLANT_DERIVED_CARBOHYDRATE-HEXOSES_UTILIZATION	PLANT_DERIVED_LACTOSE_DEGRADATION	lacZ->PGPT0017810	2
COLONIZING_PLANT_SYSTEM	PLANT_DERIVED_CARBOHYDRATE-HEXOSES_UTILIZATION	PLANT_DERIVED_RHAMNOSE_DEGRADATION	LRA2_like->PGPT0017800	1
COLONIZING_PLANT_SYSTEM	PLANT_DERIVED_CARBOHYDRATE-HEXOSES_UTILIZATION	PLANT_DERIVED_SORBOSE_DEGRADATION	sou1|SOU1_like->PGPT0017696	1
COLONIZING_PLANT_SYSTEM	PLANT_DERIVED_CARBOHYDRATE-HEXOSES_UTILIZATION	PLANT_DERIVED_VARIOUS_HEXOSES_DEGRADATION	hxk->PGPT0017970	1
COLONIZING_PLANT_SYSTEM	PLANT_DERIVED_CARBOHYDRATE-HEXOSES_UTILIZATION	PLANT_DERIVED_FRUCTOSE_METABOLISM|DEGRADATION	fbaA|cbbA->PGPT0017615	2
COLONIZING_PLANT_SYSTEM	PLANT_DERIVED_CARBOHYDRATE-HEXOSES_UTILIZATION	PLANT_DERIVED_FRUCTOSE_METABOLISM|DEGRADATION	fbp|cbbFC->PGPT0017665	2
COLONIZING_PLANT_SYSTEM	PLANT_DERIVED_CARBOHYDRATE-HEXOSES_UTILIZATION	PLANT_DERIVED_FRUCTOSE_METABOLISM|DEGRADATION	glmS|nodM->PGPT0017630	1
COLONIZING_PLANT_SYSTEM	PLANT_DERIVED_CARBOHYDRATE-HEXOSES_UTILIZATION	PLANT_DERIVED_FUCOSE_DEGRADATION	fucA->PGPT0017430	1
COLONIZING_PLANT_SYSTEM	PLANT_DERIVED_CARBOHYDRATE-HEXOSES_UTILIZATION	PLANT_DERIVED_FUCOSE_DEGRADATION	fucD->PGPT0017495	1
COLONIZING_PLANT_SYSTEM	PLANT_DERIVED_CARBOHYDRATE-HEXOSES_UTILIZATION	PLANT_DERIVED_GALACOTOSE_METABOLISM|DEGRADATION	galK->PGPT0017825	1
COLONIZING_PLANT_SYSTEM	PLANT_DERIVED_CARBOHYDRATE-HEXOSES_UTILIZATION	PLANT_DERIVED_GALACOTOSE_METABOLISM|DEGRADATION	galM->PGPT0017840	1
COLONIZING_PLANT_SYSTEM	PLANT_DERIVED_CARBOHYDRATE-HEXOSES_UTILIZATION	PLANT_DERIVED_GALACOTOSE_METABOLISM|DEGRADATION	galT->PGPT0017835	1
COLONIZING_PLANT_SYSTEM	PLANT_DERIVED_CARBOHYDRATE-HEXOSES_UTILIZATION	PLANT_DERIVED_GALACOTOSE_METABOLISM|DEGRADATION	ugd|tuaD->PGPT0017855	1
COLONIZING_PLANT_SYSTEM	PLANT_DERIVED_CARBOHYDRATE-HEXOSES_UTILIZATION	PLANT_DERIVED_GLUCOSE_DEGRADATION	pgi->PGPT0017735	1
COLONIZING_PLANT_SYSTEM	PLANT_DERIVED_CARBOHYDRATE-HEXOSES_UTILIZATION	PLANT_DERIVED_GLUCOSE_DEGRADATION	pgm->PGPT0017710	1
COLONIZING_PLANT_SYSTEM	PLANT_DERIVED_CARBOHYDRATE-HEXOSES_UTILIZATION	PLANT_DERIVED_LACTOSE_DEGRADATION	lacZ->PGPT0017810	4
COLONIZING_PLANT_SYSTEM	PLANT_DERIVED_CARBOHYDRATE-HEXOSES_UTILIZATION	PLANT_DERIVED_MANNOSE_METABOLISM|DEGRADATION	manA->PGPT0017860	1
COLONIZING_PLANT_SYSTEM	PLANT_DERIVED_CARBOHYDRATE-HEXOSES_UTILIZATION	PLANT_DERIVED_MANNOSE_METABOLISM|DEGRADATION	mpg|rfbM->PGPT0017880	2
COLONIZING_PLANT_SYSTEM	PLANT_DERIVED_CARBOHYDRATE-HEXOSES_UTILIZATION	PLANT_DERIVED_MANNOSE_METABOLISM|DEGRADATION	pmmA->PGPT0017885	1
COLONIZING_PLANT_SYSTEM	PLANT_DERIVED_CARBOHYDRATE-HEXOSES_UTILIZATION	PLANT_DERIVED_RHAMNOSE_DEGRADATION	LRA1->PGPT0017760	1
COLONIZING_PLANT_SYSTEM	PLANT_DERIVED_CARBOHYDRATE-HEXOSES_UTILIZATION	PLANT_DERIVED_RHAMNOSE_DEGRADATION	LRA3_like->PGPT0017805	1
COLONIZING_PLANT_SYSTEM	PLANT_DERIVED_CARBOHYDRATE-HEXOSES_UTILIZATION	PLANT_DERIVED_SORBOSE_DEGRADATION	sou1|SOU1_like->PGPT0017696	8
COLONIZING_PLANT_SYSTEM	PLANT_DERIVED_CARBOHYDRATE-HEXOSES_UTILIZATION	PLANT_DERIVED_TREHALOSE_METABOLISM	EC_3_2_1_28|alpha_trehalase->PGPT0014070	1
COLONIZING_PLANT_SYSTEM	PLANT_DERIVED_CARBOHYDRATE-HEXOSES_UTILIZATION	PLANT_DERIVED_TREHALOSE_METABOLISM	otsA->PGPT0014135	1
COLONIZING_PLANT_SYSTEM	PLANT_DERIVED_CARBOHYDRATE-HEXOSES_UTILIZATION	PLANT_DERIVED_VARIOUS_HEXOSES_DEGRADATION	hxk->PGPT0017970	3
COLONIZING_PLANT_SYSTEM	PLANT_DERIVED_CARBOHYDRATE-PENTOSES_UTILIZATION	PLANT_DERIVED_ARABINOSE_METABOLISM	araC->PGPT0017465	1
COLONIZING_PLANT_SYSTEM	PLANT_DERIVED_CARBOHYDRATE-PENTOSES_UTILIZATION	PLANT_DERIVED_ARABINOSE_METABOLISM	fucD->PGPT0017495	1
COLONIZING_PLANT_SYSTEM	PLANT_DERIVED_CARBOHYDRATE-PENTOSES_UTILIZATION	PLANT_DERIVED_PENTOSE_METABOLISM	gnd|gntZ->PGPT0017385	1
COLONIZING_PLANT_SYSTEM	PLANT_DERIVED_CARBOHYDRATE-PENTOSES_UTILIZATION	PLANT_DERIVED_PENTOSE_METABOLISM	tktA|tktB->PGPT0011200	2
COLONIZING_PLANT_SYSTEM	PLANT_DERIVED_CARBOHYDRATE-PENTOSES_UTILIZATION	PLANT_DERIVED_PENTOSE_METABOLISM	ykgB|pgl->PGPT0014975	1
COLONIZING_PLANT_SYSTEM	PLANT_DERIVED_CARBOHYDRATE-PENTOSES_UTILIZATION	PLANT_DERIVED_XYLOSE|XYLULOSE_DEGRADATION	cbr->PGPT0017555	1
COLONIZING_PLANT_SYSTEM	PLANT_DERIVED_CARBOHYDRATE-PENTOSES_UTILIZATION	PLANT_DERIVED_XYLOSE|XYLULOSE_DEGRADATION	gutB->PGPT0017541	1
COLONIZING_PLANT_SYSTEM	PLANT_DERIVED_CARBOHYDRATE-PENTOSES_UTILIZATION	PLANT_DERIVED_XYLOSE|XYLULOSE_DEGRADATION	yajO|iolS->PGPT0017540	2
COLONIZING_PLANT_SYSTEM	PLANT_DERIVED_CARBOHYDRATE-PENTOSES_UTILIZATION	PLANT_DERIVED_ARABINOSE_METABOLISM	fucD->PGPT0017495	1
COLONIZING_PLANT_SYSTEM	PLANT_DERIVED_CARBOHYDRATE-PENTOSES_UTILIZATION	PLANT_DERIVED_PENTOSE_METABOLISM	gnd|gntZ->PGPT0017385	1
COLONIZING_PLANT_SYSTEM	PLANT_DERIVED_CARBOHYDRATE-PENTOSES_UTILIZATION	PLANT_DERIVED_PENTOSE_METABOLISM	talA|talB->PGPT0017375	3
COLONIZING_PLANT_SYSTEM	PLANT_DERIVED_CARBOHYDRATE-PENTOSES_UTILIZATION	PLANT_DERIVED_PENTOSE_METABOLISM	tktA|tktB->PGPT0011200	1
COLONIZING_PLANT_SYSTEM	PLANT_DERIVED_CARBOHYDRATE-PENTOSES_UTILIZATION	PLANT_DERIVED_PENTOSE_METABOLISM	ykgB|pgl->PGPT0014975	3
COLONIZING_PLANT_SYSTEM	PLANT_DERIVED_CARBOHYDRATE-PENTOSES_UTILIZATION	PLANT_DERIVED_PENTOSE_METABOLISM	zwf->PGPT0017380	1
COLONIZING_PLANT_SYSTEM	PLANT_DERIVED_CARBOHYDRATE-PENTOSES_UTILIZATION	PLANT_DERIVED_RIBOSE_METABOLISM|DEGRADATION	deoC->PGPT0017445	2
COLONIZING_PLANT_SYSTEM	PLANT_DERIVED_CARBOHYDRATE-PENTOSES_UTILIZATION	PLANT_DERIVED_RIBOSE_METABOLISM|DEGRADATION	fucA->PGPT0017430	1
COLONIZING_PLANT_SYSTEM	PLANT_DERIVED_CARBOHYDRATE-PENTOSES_UTILIZATION	PLANT_DERIVED_RIBOSE_METABOLISM|DEGRADATION	hisG->PGPT0017400	1
COLONIZING_PLANT_SYSTEM	PLANT_DERIVED_CARBOHYDRATE-PENTOSES_UTILIZATION	PLANT_DERIVED_RIBOSE_METABOLISM|DEGRADATION	rbsK->PGPT0017405	1
COLONIZING_PLANT_SYSTEM	PLANT_DERIVED_CARBOHYDRATE-PENTOSES_UTILIZATION	PLANT_DERIVED_RIBOSE_METABOLISM|DEGRADATION	rbtK->PGPT0017415	1
COLONIZING_PLANT_SYSTEM	PLANT_DERIVED_CARBOHYDRATE-PENTOSES_UTILIZATION	PLANT_DERIVED_RIBOSE_METABOLISM|DEGRADATION	rpe|cbbE->PGPT0017425	1
COLONIZING_PLANT_SYSTEM	PLANT_DERIVED_CARBOHYDRATE-PENTOSES_UTILIZATION	PLANT_DERIVED_RIBOSE_METABOLISM|DEGRADATION	rpiA->PGPT0017390	1
COLONIZING_PLANT_SYSTEM	PLANT_DERIVED_CARBOHYDRATE-PENTOSES_UTILIZATION	PLANT_DERIVED_RIBOSE_METABOLISM|DEGRADATION	rpiB->PGPT0017395	1
COLONIZING_PLANT_SYSTEM	PLANT_DERIVED_CARBOHYDRATE-PENTOSES_UTILIZATION	PLANT_DERIVED_XYLOSE|XYLULOSE_DEGRADATION	gutB->PGPT0017541	2
COLONIZING_PLANT_SYSTEM	PLANT_DERIVED_CARBOHYDRATE-PENTOSES_UTILIZATION	PLANT_DERIVED_XYLOSE|XYLULOSE_DEGRADATION	rpe|cbbE->PGPT0017425	1
COLONIZING_PLANT_SYSTEM	PLANT_DERIVED_CARBOHYDRATE-PENTOSES_UTILIZATION	PLANT_DERIVED_XYLOSE|XYLULOSE_DEGRADATION	xdh->PGPT0017545	1
COLONIZING_PLANT_SYSTEM	PLANT_DERIVED_CARBOHYDRATE-PENTOSES_UTILIZATION	PLANT_DERIVED_XYLOSE|XYLULOSE_DEGRADATION	xfp->PGPT0017575	2
COLONIZING_PLANT_SYSTEM	PLANT_DERIVED_CARBOHYDRATE-PENTOSES_UTILIZATION	PLANT_DERIVED_XYLOSE|XYLULOSE_DEGRADATION	xylB->PGPT0017535	1
COLONIZING_PLANT_SYSTEM	PLANT_DERIVED_CARBOHYDRATE-PENTOSES_UTILIZATION	PLANT_DERIVED_XYLOSE|XYLULOSE_DEGRADATION	xylB->PGPT0017542	1
COLONIZING_PLANT_SYSTEM	PLANT_DERIVED_CARBOHYDRATE-PENTOSES_UTILIZATION	PLANT_DERIVED_XYLOSE|XYLULOSE_DEGRADATION	xylD|sorD|ydjJ->PGPT0017551	2
COLONIZING_PLANT_SYSTEM	PLANT_DERIVED_CARBOHYDRATE-PENTOSES_UTILIZATION	PLANT_DERIVED_XYLOSE|XYLULOSE_DEGRADATION	yajO|iolS->PGPT0017540	10
COLONIZING_PLANT_SYSTEM	PLANT_DERIVED_COMPLEX_SUGAR_UTILIZATION	PLANT_DERIVED_CELLULOSE|HEMICELLULOSE_DEGRADATION	abf1->PGPT0018660	1
COLONIZING_PLANT_SYSTEM	PLANT_DERIVED_COMPLEX_SUGAR_UTILIZATION	PLANT_DERIVED_CELLULOSE|HEMICELLULOSE_DEGRADATION	afcA->PGPT0018650	1
COLONIZING_PLANT_SYSTEM	PLANT_DERIVED_COMPLEX_SUGAR_UTILIZATION	PLANT_DERIVED_CELLULOSE|HEMICELLULOSE_DEGRADATION	cbhA->PGPT0018680	1
COLONIZING_PLANT_SYSTEM	PLANT_DERIVED_COMPLEX_SUGAR_UTILIZATION	PLANT_DERIVED_GLUCAN|GLYCAN_BREAKDOWN	HEXA_B_like|exo|chb->PGPT0012150	1
COLONIZING_PLANT_SYSTEM	PLANT_DERIVED_COMPLEX_SUGAR_UTILIZATION	PLANT_DERIVED_GLUCAN|GLYCAN_BREAKDOWN	afcA->PGPT0018650	1
COLONIZING_PLANT_SYSTEM	PLANT_DERIVED_COMPLEX_SUGAR_UTILIZATION	PLANT_DERIVED_GLUCAN|GLYCAN_BREAKDOWN	lacZ->PGPT0017810	2
COLONIZING_PLANT_SYSTEM	PLANT_DERIVED_COMPLEX_SUGAR_UTILIZATION	PLANT_DERIVED_GLUCAN|GLYCAN_BREAKDOWN	manB->PGPT0018765	1
COLONIZING_PLANT_SYSTEM	PLANT_DERIVED_COMPLEX_SUGAR_UTILIZATION	PLANT_DERIVED_PECTIN_DEGRADATION	yteR|yesR->PGPT0018255	1
COLONIZING_PLANT_SYSTEM	PLANT_DERIVED_COMPLEX_SUGAR_UTILIZATION	PLANT_DERIVED_RAFFINOSE|STACHYOSE_DEGRADATION	melA->PGPT0017850	1
COLONIZING_PLANT_SYSTEM	PLANT_DERIVED_COMPLEX_SUGAR_UTILIZATION	PLANT_DERIVED_STARCH|GLYCOGEN_DEGRADATION	glgP->PGPT0018545	1
COLONIZING_PLANT_SYSTEM	PLANT_DERIVED_COMPLEX_SUGAR_UTILIZATION	PLANT_DERIVED_CELLULOSE|HEMICELLULOSE_DEGRADATION	XYL4->PGPT0018695	3
COLONIZING_PLANT_SYSTEM	PLANT_DERIVED_COMPLEX_SUGAR_UTILIZATION	PLANT_DERIVED_CELLULOSE|HEMICELLULOSE_DEGRADATION	abf1->PGPT0018660	1
COLONIZING_PLANT_SYSTEM	PLANT_DERIVED_COMPLEX_SUGAR_UTILIZATION	PLANT_DERIVED_CELLULOSE|HEMICELLULOSE_DEGRADATION	afcA->PGPT0018650	3
COLONIZING_PLANT_SYSTEM	PLANT_DERIVED_COMPLEX_SUGAR_UTILIZATION	PLANT_DERIVED_CELLULOSE|HEMICELLULOSE_DEGRADATION	aguA->PGPT0018635	2
COLONIZING_PLANT_SYSTEM	PLANT_DERIVED_COMPLEX_SUGAR_UTILIZATION	PLANT_DERIVED_CELLULOSE|HEMICELLULOSE_DEGRADATION	pda|pgdA->PGPT0018645	1
COLONIZING_PLANT_SYSTEM	PLANT_DERIVED_COMPLEX_SUGAR_UTILIZATION	PLANT_DERIVED_CELLULOSE|HEMICELLULOSE_DEGRADATION	xghA->PGPT0018630	1
COLONIZING_PLANT_SYSTEM	PLANT_DERIVED_COMPLEX_SUGAR_UTILIZATION	PLANT_DERIVED_CELLULOSE|HEMICELLULOSE_DEGRADATION	xynB->PGPT0018665	1
COLONIZING_PLANT_SYSTEM	PLANT_DERIVED_COMPLEX_SUGAR_UTILIZATION	PLANT_DERIVED_CELLULOSE|HEMICELLULOSE_DEGRADATION	xynC->PGPT0018640	2
COLONIZING_PLANT_SYSTEM	PLANT_DERIVED_COMPLEX_SUGAR_UTILIZATION	PLANT_DERIVED_CELLULOSE|HEMICELLULOSE_DEGRADATION	xynY|xynZ|xynD|xynA->PGPT0018625	1
COLONIZING_PLANT_SYSTEM	PLANT_DERIVED_COMPLEX_SUGAR_UTILIZATION	PLANT_DERIVED_GLUCAN|GLYCAN_BREAKDOWN	HEXA_B_like|exo|chb->PGPT0012150	2
COLONIZING_PLANT_SYSTEM	PLANT_DERIVED_COMPLEX_SUGAR_UTILIZATION	PLANT_DERIVED_GLUCAN|GLYCAN_BREAKDOWN	afcA->PGPT0018650	3
COLONIZING_PLANT_SYSTEM	PLANT_DERIVED_COMPLEX_SUGAR_UTILIZATION	PLANT_DERIVED_GLUCAN|GLYCAN_BREAKDOWN	aspG->PGPT0018780	1
COLONIZING_PLANT_SYSTEM	PLANT_DERIVED_COMPLEX_SUGAR_UTILIZATION	PLANT_DERIVED_GLUCAN|GLYCAN_BREAKDOWN	lacZ->PGPT0017810	4
COLONIZING_PLANT_SYSTEM	PLANT_DERIVED_COMPLEX_SUGAR_UTILIZATION	PLANT_DERIVED_GLUCAN|GLYCAN_BREAKDOWN	manB->PGPT0018765	5
COLONIZING_PLANT_SYSTEM	PLANT_DERIVED_COMPLEX_SUGAR_UTILIZATION	PLANT_DERIVED_GLUCAN|GLYCAN_BREAKDOWN	mngB|ypdB|manA->PGPT0018760	1
COLONIZING_PLANT_SYSTEM	PLANT_DERIVED_COMPLEX_SUGAR_UTILIZATION	PLANT_DERIVED_GLUCAN|GLYCAN_BREAKDOWN	nagZ->PGPT0012175	2
COLONIZING_PLANT_SYSTEM	PLANT_DERIVED_COMPLEX_SUGAR_UTILIZATION	PLANT_DERIVED_GLUCAN|GLYCAN_BREAKDOWN	srfJ|xynC->PGPT0018770	3
COLONIZING_PLANT_SYSTEM	PLANT_DERIVED_COMPLEX_SUGAR_UTILIZATION	PLANT_DERIVED_MALTOSE_DEGRADATION	maa|nodL->PGPT0018611	2
COLONIZING_PLANT_SYSTEM	PLANT_DERIVED_COMPLEX_SUGAR_UTILIZATION	PLANT_DERIVED_PECTIN_DEGRADATION	yteR|yesR->PGPT0018255	1
COLONIZING_PLANT_SYSTEM	PLANT_DERIVED_COMPLEX_SUGAR_UTILIZATION	PLANT_DERIVED_RAFFINOSE|STACHYOSE_DEGRADATION	rafA|galA->PGPT0018835	3
COLONIZING_PLANT_SYSTEM	PLANT_DERIVED_COMPLEX_SUGAR_UTILIZATION	PLANT_DERIVED_STARCH|GLYCOGEN_DEGRADATION	amyA|malS->PGPT0018575	1
COLONIZING_PLANT_SYSTEM	PLANT_DERIVED_COMPLEX_SUGAR_UTILIZATION	PLANT_DERIVED_STARCH|GLYCOGEN_DEGRADATION	malz->PGPT0018560	2
COLONIZING_PLANT_SYSTEM	PLANT_DERIVED_FLAVONOID_UTILIZATION	PLANT_DERIVED_HYDROXYISOFLAVONE_REDUCTION	chmD|EC_1_3_1_45->PGPT0019985	1
COLONIZING_PLANT_SYSTEM	PLANT_DERIVED_FLAVONOID_UTILIZATION	PLANT_DERIVED_QUERCETIN_DEGRADATION	yhhW|pirA->PGPT0019980	1
COLONIZING_PLANT_SYSTEM	PLANT_DERIVED_FLAVONOID_UTILIZATION	PLANT_DERIVED_HYDROXYISOFLAVONE_REDUCTION	EC_1_3_1_45_like->PGPT0019990	1
COLONIZING_PLANT_SYSTEM	PLANT_DERIVED_FLAVONOID_UTILIZATION	PLANT_DERIVED_HYDROXYISOFLAVONE_REDUCTION	chmD|EC_1_3_1_45->PGPT0019985	7
COLONIZING_PLANT_SYSTEM	PLANT_DERIVED_FLAVONOID_UTILIZATION	PLANT_DERIVED_QUERCETIN_DEGRADATION	yhhW|pirA->PGPT0019980	1
COLONIZING_PLANT_SYSTEM	PLANT_DERIVED_GLYCOSIDE_UTILIZATION	PLANT_DERIVED_BETA-GLYCOSIDE_DEGRADATION	bglX->PGPT0019110	1
COLONIZING_PLANT_SYSTEM	PLANT_DERIVED_GLYCOSIDE_UTILIZATION	PLANT_DERIVED_GLYCOSIDE-GLYCOSIDASES|GLYCOSYLHYDROLASES	EC_3_2_1_58|bglC->PGPT0019200	1
COLONIZING_PLANT_SYSTEM	PLANT_DERIVED_GLYCOSIDE_UTILIZATION	PLANT_DERIVED_GLYCOSIDE-GLYCOSIDASES|GLYCOSYLHYDROLASES	EC_3_2_1_59->PGPT0019205	1
COLONIZING_PLANT_SYSTEM	PLANT_DERIVED_GLYCOSIDE_UTILIZATION	PLANT_DERIVED_GLYCOSIDE-GLYCOSIDASES|GLYCOSYLHYDROLASES	HEXA_B_like|exo|chb->PGPT0012150	1
COLONIZING_PLANT_SYSTEM	PLANT_DERIVED_GLYCOSIDE_UTILIZATION	PLANT_DERIVED_GLYCOSIDE-GLYCOSIDASES|GLYCOSYLHYDROLASES	MNS1_2_like->PGPT0019275	2
COLONIZING_PLANT_SYSTEM	PLANT_DERIVED_GLYCOSIDE_UTILIZATION	PLANT_DERIVED_GLYCOSIDE-GLYCOSIDASES|GLYCOSYLHYDROLASES	abf1->PGPT0018660	1
COLONIZING_PLANT_SYSTEM	PLANT_DERIVED_GLYCOSIDE_UTILIZATION	PLANT_DERIVED_GLYCOSIDE-GLYCOSIDASES|GLYCOSYLHYDROLASES	afcA->PGPT0018650	1
COLONIZING_PLANT_SYSTEM	PLANT_DERIVED_GLYCOSIDE_UTILIZATION	PLANT_DERIVED_GLYCOSIDE-GLYCOSIDASES|GLYCOSYLHYDROLASES	bglX->PGPT0019110	1
COLONIZING_PLANT_SYSTEM	PLANT_DERIVED_GLYCOSIDE_UTILIZATION	PLANT_DERIVED_GLYCOSIDE-GLYCOSIDASES|GLYCOSYLHYDROLASES	cbhA->PGPT0018680	1
COLONIZING_PLANT_SYSTEM	PLANT_DERIVED_GLYCOSIDE_UTILIZATION	PLANT_DERIVED_GLYCOSIDE-GLYCOSIDASES|GLYCOSYLHYDROLASES	cga->PGPT0019130	1
COLONIZING_PLANT_SYSTEM	PLANT_DERIVED_GLYCOSIDE_UTILIZATION	PLANT_DERIVED_GLYCOSIDE-GLYCOSIDASES|GLYCOSYLHYDROLASES	chiA|chtA|chiI->PGPT0012130	9
COLONIZING_PLANT_SYSTEM	PLANT_DERIVED_GLYCOSIDE_UTILIZATION	PLANT_DERIVED_GLYCOSIDE-GLYCOSIDASES|GLYCOSYLHYDROLASES	lacZ->PGPT0017810	2
COLONIZING_PLANT_SYSTEM	PLANT_DERIVED_GLYCOSIDE_UTILIZATION	PLANT_DERIVED_GLYCOSIDE-GLYCOSIDASES|GLYCOSYLHYDROLASES	malL->PGPT0019145	1
COLONIZING_PLANT_SYSTEM	PLANT_DERIVED_GLYCOSIDE_UTILIZATION	PLANT_DERIVED_GLYCOSIDE-GLYCOSIDASES|GLYCOSYLHYDROLASES	manB->PGPT0018765	1
COLONIZING_PLANT_SYSTEM	PLANT_DERIVED_GLYCOSIDE_UTILIZATION	PLANT_DERIVED_GLYCOSIDE-GLYCOSIDASES|GLYCOSYLHYDROLASES	melA->PGPT0017850	1
COLONIZING_PLANT_SYSTEM	PLANT_DERIVED_GLYCOSIDE_UTILIZATION	PLANT_DERIVED_GLYCOSIDE-GLYCOSIDASES|GLYCOSYLHYDROLASES	pglA->PGPT0018215	1
COLONIZING_PLANT_SYSTEM	PLANT_DERIVED_GLYCOSIDE_UTILIZATION	PLANT_DERIVED_GLYCOSIDE-GLYCOSIDASES|GLYCOSYLHYDROLASES	yteR|yesR->PGPT0018255	1
COLONIZING_PLANT_SYSTEM	PLANT_DERIVED_GLYCOSIDE_UTILIZATION	PLANT_DERIVED_GLYCOSIDE_USAGE_REGULATION	paiB|yumE->PGPT0014760	1
COLONIZING_PLANT_SYSTEM	PLANT_DERIVED_GLYCOSIDE_UTILIZATION	PLANT_DERIVED_ALPHA-GLYCOSIDE_DEGRADATION	malz->PGPT0018560	2
COLONIZING_PLANT_SYSTEM	PLANT_DERIVED_GLYCOSIDE_UTILIZATION	PLANT_DERIVED_BETA-GLYCOSIDE_DEGRADATION	bglX->PGPT0019110	10
COLONIZING_PLANT_SYSTEM	PLANT_DERIVED_GLYCOSIDE_UTILIZATION	PLANT_DERIVED_GLYCOSIDE-GLYCOSIDASES|GLYCOSYLHYDROLASES	EC_3_2_1_28|alpha_trehalase->PGPT0014070	1
COLONIZING_PLANT_SYSTEM	PLANT_DERIVED_GLYCOSIDE_UTILIZATION	PLANT_DERIVED_GLYCOSIDE-GLYCOSIDASES|GLYCOSYLHYDROLASES	EC_3_2_1_58|bglC->PGPT0019200	6
COLONIZING_PLANT_SYSTEM	PLANT_DERIVED_GLYCOSIDE_UTILIZATION	PLANT_DERIVED_GLYCOSIDE-GLYCOSIDASES|GLYCOSYLHYDROLASES	EC_3_2_1_59->PGPT0019205	3
COLONIZING_PLANT_SYSTEM	PLANT_DERIVED_GLYCOSIDE_UTILIZATION	PLANT_DERIVED_GLYCOSIDE-GLYCOSIDASES|GLYCOSYLHYDROLASES	HEXA_B_like|exo|chb->PGPT0012150	2
COLONIZING_PLANT_SYSTEM	PLANT_DERIVED_GLYCOSIDE_UTILIZATION	PLANT_DERIVED_GLYCOSIDE-GLYCOSIDASES|GLYCOSYLHYDROLASES	MNS1_2_like->PGPT0019275	2
COLONIZING_PLANT_SYSTEM	PLANT_DERIVED_GLYCOSIDE_UTILIZATION	PLANT_DERIVED_GLYCOSIDE-GLYCOSIDASES|GLYCOSYLHYDROLASES	abf1->PGPT0018660	1
COLONIZING_PLANT_SYSTEM	PLANT_DERIVED_GLYCOSIDE_UTILIZATION	PLANT_DERIVED_GLYCOSIDE-GLYCOSIDASES|GLYCOSYLHYDROLASES	acm->PGPT0019160	1
COLONIZING_PLANT_SYSTEM	PLANT_DERIVED_GLYCOSIDE_UTILIZATION	PLANT_DERIVED_GLYCOSIDE-GLYCOSIDASES|GLYCOSYLHYDROLASES	afcA->PGPT0018650	3
COLONIZING_PLANT_SYSTEM	PLANT_DERIVED_GLYCOSIDE_UTILIZATION	PLANT_DERIVED_GLYCOSIDE-GLYCOSIDASES|GLYCOSYLHYDROLASES	aguA->PGPT0018635	2
COLONIZING_PLANT_SYSTEM	PLANT_DERIVED_GLYCOSIDE_UTILIZATION	PLANT_DERIVED_GLYCOSIDE-GLYCOSIDASES|GLYCOSYLHYDROLASES	amyA|malS->PGPT0018575	1
COLONIZING_PLANT_SYSTEM	PLANT_DERIVED_GLYCOSIDE_UTILIZATION	PLANT_DERIVED_GLYCOSIDE-GLYCOSIDASES|GLYCOSYLHYDROLASES	bglX->PGPT0019110	10
COLONIZING_PLANT_SYSTEM	PLANT_DERIVED_GLYCOSIDE_UTILIZATION	PLANT_DERIVED_GLYCOSIDE-GLYCOSIDASES|GLYCOSYLHYDROLASES	cga->PGPT0019130	1
COLONIZING_PLANT_SYSTEM	PLANT_DERIVED_GLYCOSIDE_UTILIZATION	PLANT_DERIVED_GLYCOSIDE-GLYCOSIDASES|GLYCOSYLHYDROLASES	chiA|chtA|chiI->PGPT0012130	15
COLONIZING_PLANT_SYSTEM	PLANT_DERIVED_GLYCOSIDE_UTILIZATION	PLANT_DERIVED_GLYCOSIDE-GLYCOSIDASES|GLYCOSYLHYDROLASES	csxA->PGPT0019000	2
COLONIZING_PLANT_SYSTEM	PLANT_DERIVED_GLYCOSIDE_UTILIZATION	PLANT_DERIVED_GLYCOSIDE-GLYCOSIDASES|GLYCOSYLHYDROLASES	eng1->PGPT0019140	2
COLONIZING_PLANT_SYSTEM	PLANT_DERIVED_GLYCOSIDE_UTILIZATION	PLANT_DERIVED_GLYCOSIDE-GLYCOSIDASES|GLYCOSYLHYDROLASES	lacZ->PGPT0017810	4
COLONIZING_PLANT_SYSTEM	PLANT_DERIVED_GLYCOSIDE_UTILIZATION	PLANT_DERIVED_GLYCOSIDE-GLYCOSIDASES|GLYCOSYLHYDROLASES	malL->PGPT0019145	3
COLONIZING_PLANT_SYSTEM	PLANT_DERIVED_GLYCOSIDE_UTILIZATION	PLANT_DERIVED_GLYCOSIDE-GLYCOSIDASES|GLYCOSYLHYDROLASES	malz->PGPT0018560	2
COLONIZING_PLANT_SYSTEM	PLANT_DERIVED_GLYCOSIDE_UTILIZATION	PLANT_DERIVED_GLYCOSIDE-GLYCOSIDASES|GLYCOSYLHYDROLASES	manB->PGPT0018765	5
COLONIZING_PLANT_SYSTEM	PLANT_DERIVED_GLYCOSIDE_UTILIZATION	PLANT_DERIVED_GLYCOSIDE-GLYCOSIDASES|GLYCOSYLHYDROLASES	mngB|ypdB|manA->PGPT0018760	1
COLONIZING_PLANT_SYSTEM	PLANT_DERIVED_GLYCOSIDE_UTILIZATION	PLANT_DERIVED_GLYCOSIDE-GLYCOSIDASES|GLYCOSYLHYDROLASES	nagZ->PGPT0012175	2
COLONIZING_PLANT_SYSTEM	PLANT_DERIVED_GLYCOSIDE_UTILIZATION	PLANT_DERIVED_GLYCOSIDE-GLYCOSIDASES|GLYCOSYLHYDROLASES	nglA->PGPT0019185	2
COLONIZING_PLANT_SYSTEM	PLANT_DERIVED_GLYCOSIDE_UTILIZATION	PLANT_DERIVED_GLYCOSIDE-GLYCOSIDASES|GLYCOSYLHYDROLASES	rafA|galA->PGPT0018835	3
COLONIZING_PLANT_SYSTEM	PLANT_DERIVED_GLYCOSIDE_UTILIZATION	PLANT_DERIVED_GLYCOSIDE-GLYCOSIDASES|GLYCOSYLHYDROLASES	ramA->PGPT0019195	1
COLONIZING_PLANT_SYSTEM	PLANT_DERIVED_GLYCOSIDE_UTILIZATION	PLANT_DERIVED_GLYCOSIDE-GLYCOSIDASES|GLYCOSYLHYDROLASES	srfJ|xynC->PGPT0018770	3
COLONIZING_PLANT_SYSTEM	PLANT_DERIVED_GLYCOSIDE_UTILIZATION	PLANT_DERIVED_GLYCOSIDE-GLYCOSIDASES|GLYCOSYLHYDROLASES	treA|treF->PGPT0019170	2
COLONIZING_PLANT_SYSTEM	PLANT_DERIVED_GLYCOSIDE_UTILIZATION	PLANT_DERIVED_GLYCOSIDE-GLYCOSIDASES|GLYCOSYLHYDROLASES	xghA->PGPT0018630	1
COLONIZING_PLANT_SYSTEM	PLANT_DERIVED_GLYCOSIDE_UTILIZATION	PLANT_DERIVED_GLYCOSIDE-GLYCOSIDASES|GLYCOSYLHYDROLASES	xylS|yicI->PGPT0019340	2
COLONIZING_PLANT_SYSTEM	PLANT_DERIVED_GLYCOSIDE_UTILIZATION	PLANT_DERIVED_GLYCOSIDE-GLYCOSIDASES|GLYCOSYLHYDROLASES	xynB->PGPT0018665	1
COLONIZING_PLANT_SYSTEM	PLANT_DERIVED_GLYCOSIDE_UTILIZATION	PLANT_DERIVED_GLYCOSIDE-GLYCOSIDASES|GLYCOSYLHYDROLASES	xynC->PGPT0018640	2
COLONIZING_PLANT_SYSTEM	PLANT_DERIVED_GLYCOSIDE_UTILIZATION	PLANT_DERIVED_GLYCOSIDE-GLYCOSIDASES|GLYCOSYLHYDROLASES	xynD->PGPT0019095	1
COLONIZING_PLANT_SYSTEM	PLANT_DERIVED_GLYCOSIDE_UTILIZATION	PLANT_DERIVED_GLYCOSIDE-GLYCOSIDASES|GLYCOSYLHYDROLASES	xynY|xynZ|xynD|xynA->PGPT0018625	1
COLONIZING_PLANT_SYSTEM	PLANT_DERIVED_GLYCOSIDE_UTILIZATION	PLANT_DERIVED_GLYCOSIDE-GLYCOSIDASES|GLYCOSYLHYDROLASES	yteR|yesR->PGPT0018255	1
COLONIZING_PLANT_SYSTEM	PLANT_DERIVED_GLYCOSIDE_UTILIZATION	PLANT_DERIVED_NON-PEPTIDE_CARBON-NITROGEN_BONDS_CLEAVAGE	pda|pgdA->PGPT0018645	1
COLONIZING_PLANT_SYSTEM	PLANT_DERIVED_LIPID_METABOLISM	PLANT_DERIVED_CHOLINE-O-SULFATE|PHOSPHORYLCHOLINE_UTILIZATION	betC->PGPT0013620	1
COLONIZING_PLANT_SYSTEM	PLANT_DERIVED_LIPID_METABOLISM	PLANT_DERIVED_FATTY_ACID_DEGRADATION	CPT1A->PGPT0021825	1
COLONIZING_PLANT_SYSTEM	PLANT_DERIVED_LIPID_METABOLISM	PLANT_DERIVED_FATTY_ACID_DEGRADATION	CYP4A->PGPT0021880	1
COLONIZING_PLANT_SYSTEM	PLANT_DERIVED_LIPID_METABOLISM	PLANT_DERIVED_FATTY_ACID_DEGRADATION	ECI2|PECI->PGPT0021860	1
COLONIZING_PLANT_SYSTEM	PLANT_DERIVED_LIPID_METABOLISM	PLANT_DERIVED_FATTY_ACID_DEGRADATION	acd->PGPT0008385	1
COLONIZING_PLANT_SYSTEM	PLANT_DERIVED_LIPID_METABOLISM	PLANT_DERIVED_FATTY_ACID_DEGRADATION	aco|acx->PGPT0002290	2
COLONIZING_PLANT_SYSTEM	PLANT_DERIVED_LIPID_METABOLISM	PLANT_DERIVED_FATTY_ACID_DEGRADATION	aldH|dhaS->PGPT0006875	2
COLONIZING_PLANT_SYSTEM	PLANT_DERIVED_LIPID_METABOLISM	PLANT_DERIVED_FATTY_ACID_DEGRADATION	cpxB->PGPT0006740	5
COLONIZING_PLANT_SYSTEM	PLANT_DERIVED_LIPID_METABOLISM	PLANT_DERIVED_FATTY_ACID_DEGRADATION	fadD->PGPT0008380	1
COLONIZING_PLANT_SYSTEM	PLANT_DERIVED_LIPID_METABOLISM	PLANT_DERIVED_FATTY_ACID_DEGRADATION	frmA|ADH5|adhC->PGPT0006355	1
COLONIZING_PLANT_SYSTEM	PLANT_DERIVED_LIPID_METABOLISM	PLANT_DERIVED_FATTY_ACID_DEGRADATION	paaF|echA->PGPT0001860	2
COLONIZING_PLANT_SYSTEM	PLANT_DERIVED_LIPID_METABOLISM	PLANT_DERIVED_GLYCEROPHOPSHOLIPID_DEGRADATION	glpA|glpD->PGPT0006775	1
COLONIZING_PLANT_SYSTEM	PLANT_DERIVED_LIPID_METABOLISM	PLANT_DERIVED_CHOLINE-O-SULFATE|PHOSPHORYLCHOLINE_UTILIZATION	betC->PGPT0013620	2
COLONIZING_PLANT_SYSTEM	PLANT_DERIVED_LIPID_METABOLISM	PLANT_DERIVED_FATTY_ACID_DEGRADATION	ACADSB->PGPT0021805	1
COLONIZING_PLANT_SYSTEM	PLANT_DERIVED_LIPID_METABOLISM	PLANT_DERIVED_FATTY_ACID_DEGRADATION	CYP4A->PGPT0021880	3
COLONIZING_PLANT_SYSTEM	PLANT_DERIVED_LIPID_METABOLISM	PLANT_DERIVED_FATTY_ACID_DEGRADATION	CYP52M1_like->PGPT0021895	3
COLONIZING_PLANT_SYSTEM	PLANT_DERIVED_LIPID_METABOLISM	PLANT_DERIVED_FATTY_ACID_DEGRADATION	CYP86A1->PGPT0021885	1
COLONIZING_PLANT_SYSTEM	PLANT_DERIVED_LIPID_METABOLISM	PLANT_DERIVED_FATTY_ACID_DEGRADATION	ECHS1->PGPT0021790	5
COLONIZING_PLANT_SYSTEM	PLANT_DERIVED_LIPID_METABOLISM	PLANT_DERIVED_FATTY_ACID_DEGRADATION	ECI1_2->PGPT0021865	1
COLONIZING_PLANT_SYSTEM	PLANT_DERIVED_LIPID_METABOLISM	PLANT_DERIVED_FATTY_ACID_DEGRADATION	ECI2|PECI->PGPT0021860	1
COLONIZING_PLANT_SYSTEM	PLANT_DERIVED_LIPID_METABOLISM	PLANT_DERIVED_FATTY_ACID_DEGRADATION	GCDH|gcdH->PGPT0021815	1
COLONIZING_PLANT_SYSTEM	PLANT_DERIVED_LIPID_METABOLISM	PLANT_DERIVED_FATTY_ACID_DEGRADATION	acd->PGPT0008385	1
COLONIZING_PLANT_SYSTEM	PLANT_DERIVED_LIPID_METABOLISM	PLANT_DERIVED_FATTY_ACID_DEGRADATION	adhP->PGPT0006365	10
COLONIZING_PLANT_SYSTEM	PLANT_DERIVED_LIPID_METABOLISM	PLANT_DERIVED_FATTY_ACID_DEGRADATION	aldH|dhaS->PGPT0006875	8
COLONIZING_PLANT_SYSTEM	PLANT_DERIVED_LIPID_METABOLISM	PLANT_DERIVED_FATTY_ACID_DEGRADATION	atoB->PGPT0008320	1
COLONIZING_PLANT_SYSTEM	PLANT_DERIVED_LIPID_METABOLISM	PLANT_DERIVED_FATTY_ACID_DEGRADATION	bcd->PGPT0002285	1
COLONIZING_PLANT_SYSTEM	PLANT_DERIVED_LIPID_METABOLISM	PLANT_DERIVED_FATTY_ACID_DEGRADATION	cpxB->PGPT0006740	15
COLONIZING_PLANT_SYSTEM	PLANT_DERIVED_LIPID_METABOLISM	PLANT_DERIVED_FATTY_ACID_DEGRADATION	fadD->PGPT0008380	8
COLONIZING_PLANT_SYSTEM	PLANT_DERIVED_LIPID_METABOLISM	PLANT_DERIVED_FATTY_ACID_DEGRADATION	frmA|ADH5|adhC->PGPT0006355	3
COLONIZING_PLANT_SYSTEM	PLANT_DERIVED_LIPID_METABOLISM	PLANT_DERIVED_FATTY_ACID_DEGRADATION	paaF|echA->PGPT0001860	2
COLONIZING_PLANT_SYSTEM	PLANT_DERIVED_LIPID_METABOLISM	PLANT_DERIVED_GLYCEROPHOPSHOLIPID_DEGRADATION	glpQ|ugpQ->PGPT0018470	1
COLONIZING_PLANT_SYSTEM	PLANT_DERIVED_NUCLEOSIDE_METABOLISM	PLANT_DERIVED_PURINE_DEGRADATION	hpxO->PGPT0021115	2
COLONIZING_PLANT_SYSTEM	PLANT_DERIVED_NUCLEOSIDE_METABOLISM	PLANT_DERIVED_PURINE_METABOLISM	adk|AK->PGPT0009040	1
COLONIZING_PLANT_SYSTEM	PLANT_DERIVED_NUCLEOSIDE_METABOLISM	PLANT_DERIVED_PURINE_METABOLISM	cysNC->PGPT0002395	1
COLONIZING_PLANT_SYSTEM	PLANT_DERIVED_NUCLEOSIDE_METABOLISM	PLANT_DERIVED_PURINE_METABOLISM	guaB->PGPT0021445	1
COLONIZING_PLANT_SYSTEM	PLANT_DERIVED_NUCLEOSIDE_METABOLISM	PLANT_DERIVED_PURINE_METABOLISM	guaD->PGPT0021515	1
COLONIZING_PLANT_SYSTEM	PLANT_DERIVED_NUCLEOSIDE_METABOLISM	PLANT_DERIVED_PURINE_METABOLISM	prsA->PGPT0021480	1
COLONIZING_PLANT_SYSTEM	PLANT_DERIVED_NUCLEOSIDE_METABOLISM	PLANT_DERIVED_PURINE_METABOLISM	purA->PGPT0020140	7
COLONIZING_PLANT_SYSTEM	PLANT_DERIVED_NUCLEOSIDE_METABOLISM	PLANT_DERIVED_PURINE_METABOLISM	purF->PGPT0020225	1
COLONIZING_PLANT_SYSTEM	PLANT_DERIVED_NUCLEOSIDE_METABOLISM	PLANT_DERIVED_PYRIMIDINE_DEGRADATION	UPB1_like|pydC->PGPT0008885	1
COLONIZING_PLANT_SYSTEM	PLANT_DERIVED_NUCLEOSIDE_METABOLISM	PLANT_DERIVED_PYRIMIDINE_DEGRADATION	pydC->PGPT0021095	1
COLONIZING_PLANT_SYSTEM	PLANT_DERIVED_NUCLEOSIDE_METABOLISM	PLANT_DERIVED_PYRIMIDINE_METABOLISM	carA->PGPT0021155	1
COLONIZING_PLANT_SYSTEM	PLANT_DERIVED_NUCLEOSIDE_METABOLISM	PLANT_DERIVED_PYRIMIDINE_METABOLISM	carB->PGPT0021150	1
COLONIZING_PLANT_SYSTEM	PLANT_DERIVED_NUCLEOSIDE_METABOLISM	PLANT_DERIVED_PYRIMIDINE_METABOLISM	dut->PGPT0021355	1
COLONIZING_PLANT_SYSTEM	PLANT_DERIVED_NUCLEOSIDE_METABOLISM	PLANT_DERIVED_PYRIMIDINE_METABOLISM	nrdB|nrdF->PGPT0021345	1
COLONIZING_PLANT_SYSTEM	PLANT_DERIVED_NUCLEOSIDE_METABOLISM	PLANT_DERIVED_PYRIMIDINE_METABOLISM	pyrG->PGPT0021215	1
COLONIZING_PLANT_SYSTEM	PLANT_DERIVED_NUCLEOSIDE_METABOLISM	PLANT_DERIVED_PYRIMIDINE_METABOLISM	rutB->PGPT0021270	2
COLONIZING_PLANT_SYSTEM	PLANT_DERIVED_NUCLEOSIDE_METABOLISM	PLANT_DERIVED_PYRIMIDINE_METABOLISM	thyA->PGPT0008145	1
COLONIZING_PLANT_SYSTEM	PLANT_DERIVED_NUCLEOSIDE_METABOLISM	PLANT_DERIVED_PYRIMIDINE_METABOLISM	tmk->PGPT0021395	1
COLONIZING_PLANT_SYSTEM	PLANT_DERIVED_NUCLEOSIDE_METABOLISM	PLANT_DERIVED_NUCLEOSIDE_TRANSPORT	TC_CNT|nupX->PGPT0021070	1
COLONIZING_PLANT_SYSTEM	PLANT_DERIVED_NUCLEOSIDE_METABOLISM	PLANT_DERIVED_PURINE_DEGRADATION	alc->PGPT0000880	1
COLONIZING_PLANT_SYSTEM	PLANT_DERIVED_NUCLEOSIDE_METABOLISM	PLANT_DERIVED_PURINE_DEGRADATION	allB->PGPT0000870	1
COLONIZING_PLANT_SYSTEM	PLANT_DERIVED_NUCLEOSIDE_METABOLISM	PLANT_DERIVED_PURINE_DEGRADATION	hpxO->PGPT0021115	3
COLONIZING_PLANT_SYSTEM	PLANT_DERIVED_NUCLEOSIDE_METABOLISM	PLANT_DERIVED_PURINE_DEGRADATION	uraH|pucM|hiuH->PGPT0021125	1
COLONIZING_PLANT_SYSTEM	PLANT_DERIVED_NUCLEOSIDE_METABOLISM	PLANT_DERIVED_PURINE_DEGRADATION	xdhA->PGPT0021100	1
COLONIZING_PLANT_SYSTEM	PLANT_DERIVED_NUCLEOSIDE_METABOLISM	PLANT_DERIVED_PURINE_METABOLISM	add->PGPT0021520	5
COLONIZING_PLANT_SYSTEM	PLANT_DERIVED_NUCLEOSIDE_METABOLISM	PLANT_DERIVED_PURINE_METABOLISM	adk|AK->PGPT0009040	3
COLONIZING_PLANT_SYSTEM	PLANT_DERIVED_NUCLEOSIDE_METABOLISM	PLANT_DERIVED_PURINE_METABOLISM	adoK|pkfB->PGPT0021465	1
COLONIZING_PLANT_SYSTEM	PLANT_DERIVED_NUCLEOSIDE_METABOLISM	PLANT_DERIVED_PURINE_METABOLISM	allD->PGPT0021440	1
COLONIZING_PLANT_SYSTEM	PLANT_DERIVED_NUCLEOSIDE_METABOLISM	PLANT_DERIVED_PURINE_METABOLISM	apa1|apa2->PGPT0021485	3
COLONIZING_PLANT_SYSTEM	PLANT_DERIVED_NUCLEOSIDE_METABOLISM	PLANT_DERIVED_PURINE_METABOLISM	apaH->PGPT0021535	1
COLONIZING_PLANT_SYSTEM	PLANT_DERIVED_NUCLEOSIDE_METABOLISM	PLANT_DERIVED_PURINE_METABOLISM	apt->PGPT0021455	1
COLONIZING_PLANT_SYSTEM	PLANT_DERIVED_NUCLEOSIDE_METABOLISM	PLANT_DERIVED_PURINE_METABOLISM	cyaB|gidA->PGPT0021560	1
COLONIZING_PLANT_SYSTEM	PLANT_DERIVED_NUCLEOSIDE_METABOLISM	PLANT_DERIVED_PURINE_METABOLISM	cysC->PGPT0002780	1
COLONIZING_PLANT_SYSTEM	PLANT_DERIVED_NUCLEOSIDE_METABOLISM	PLANT_DERIVED_PURINE_METABOLISM	gmk->PGPT0021475	2
COLONIZING_PLANT_SYSTEM	PLANT_DERIVED_NUCLEOSIDE_METABOLISM	PLANT_DERIVED_PURINE_METABOLISM	guaB->PGPT0021445	1
COLONIZING_PLANT_SYSTEM	PLANT_DERIVED_NUCLEOSIDE_METABOLISM	PLANT_DERIVED_PURINE_METABOLISM	guaD->PGPT0021515	1
COLONIZING_PLANT_SYSTEM	PLANT_DERIVED_NUCLEOSIDE_METABOLISM	PLANT_DERIVED_PURINE_METABOLISM	iunH->PGPT0013465	3
COLONIZING_PLANT_SYSTEM	PLANT_DERIVED_NUCLEOSIDE_METABOLISM	PLANT_DERIVED_PURINE_METABOLISM	nudF->PGPT0021525	1
COLONIZING_PLANT_SYSTEM	PLANT_DERIVED_NUCLEOSIDE_METABOLISM	PLANT_DERIVED_PURINE_METABOLISM	nudF->PGPT0021685	1
COLONIZING_PLANT_SYSTEM	PLANT_DERIVED_NUCLEOSIDE_METABOLISM	PLANT_DERIVED_PURINE_METABOLISM	pgm->PGPT0017710	1
COLONIZING_PLANT_SYSTEM	PLANT_DERIVED_NUCLEOSIDE_METABOLISM	PLANT_DERIVED_PURINE_METABOLISM	ppx|ppx_gppA->PGPT0002595	1
COLONIZING_PLANT_SYSTEM	PLANT_DERIVED_NUCLEOSIDE_METABOLISM	PLANT_DERIVED_PURINE_METABOLISM	prsA->PGPT0021480	2
COLONIZING_PLANT_SYSTEM	PLANT_DERIVED_NUCLEOSIDE_METABOLISM	PLANT_DERIVED_PURINE_METABOLISM	purA->PGPT0020140	16
COLONIZING_PLANT_SYSTEM	PLANT_DERIVED_NUCLEOSIDE_METABOLISM	PLANT_DERIVED_PURINE_METABOLISM	purB->PGPT0021555	1
COLONIZING_PLANT_SYSTEM	PLANT_DERIVED_NUCLEOSIDE_METABOLISM	PLANT_DERIVED_PURINE_METABOLISM	purC->PGPT0021565	1
COLONIZING_PLANT_SYSTEM	PLANT_DERIVED_NUCLEOSIDE_METABOLISM	PLANT_DERIVED_PURINE_METABOLISM	purD->PGPT0021575	1
COLONIZING_PLANT_SYSTEM	PLANT_DERIVED_NUCLEOSIDE_METABOLISM	PLANT_DERIVED_PURINE_METABOLISM	purF->PGPT0020225	1
COLONIZING_PLANT_SYSTEM	PLANT_DERIVED_NUCLEOSIDE_METABOLISM	PLANT_DERIVED_PURINE_METABOLISM	purH->PGPT0008110	1
COLONIZING_PLANT_SYSTEM	PLANT_DERIVED_NUCLEOSIDE_METABOLISM	PLANT_DERIVED_PURINE_METABOLISM	purK->PGPT0021550	1
COLONIZING_PLANT_SYSTEM	PLANT_DERIVED_NUCLEOSIDE_METABOLISM	PLANT_DERIVED_PURINE_METABOLISM	purL->PGPT0021585	1
COLONIZING_PLANT_SYSTEM	PLANT_DERIVED_NUCLEOSIDE_METABOLISM	PLANT_DERIVED_PURINE_METABOLISM	purN->PGPT0008095	1
COLONIZING_PLANT_SYSTEM	PLANT_DERIVED_NUCLEOSIDE_METABOLISM	PLANT_DERIVED_PURINE_METABOLISM	pyk->PGPT0002020	1
COLONIZING_PLANT_SYSTEM	PLANT_DERIVED_NUCLEOSIDE_METABOLISM	PLANT_DERIVED_PURINE_METABOLISM	sat|met3->PGPT0002410	1
COLONIZING_PLANT_SYSTEM	PLANT_DERIVED_NUCLEOSIDE_METABOLISM	PLANT_DERIVED_PURINE_METABOLISM	ureC->PGPT0000965	1
COLONIZING_PLANT_SYSTEM	PLANT_DERIVED_NUCLEOSIDE_METABOLISM	PLANT_DERIVED_PURINE_METABOLISM	yjjX->PGPT0021540	1
COLONIZING_PLANT_SYSTEM	PLANT_DERIVED_NUCLEOSIDE_METABOLISM	PLANT_DERIVED_PYRIMIDINE_DEGRADATION	UPB1_like|pydC->PGPT0008885	1
COLONIZING_PLANT_SYSTEM	PLANT_DERIVED_NUCLEOSIDE_METABOLISM	PLANT_DERIVED_PYRIMIDINE_METABOLISM	carB->PGPT0021150	1
COLONIZING_PLANT_SYSTEM	PLANT_DERIVED_NUCLEOSIDE_METABOLISM	PLANT_DERIVED_PYRIMIDINE_METABOLISM	cdd->PGPT0021360	1
COLONIZING_PLANT_SYSTEM	PLANT_DERIVED_NUCLEOSIDE_METABOLISM	PLANT_DERIVED_PYRIMIDINE_METABOLISM	comEB|tadA->PGPT0021380	1
COLONIZING_PLANT_SYSTEM	PLANT_DERIVED_NUCLEOSIDE_METABOLISM	PLANT_DERIVED_PYRIMIDINE_METABOLISM	ndk->PGPT0021210	1
COLONIZING_PLANT_SYSTEM	PLANT_DERIVED_NUCLEOSIDE_METABOLISM	PLANT_DERIVED_PYRIMIDINE_METABOLISM	nrdA|nrdE->PGPT0021340	1
COLONIZING_PLANT_SYSTEM	PLANT_DERIVED_NUCLEOSIDE_METABOLISM	PLANT_DERIVED_PYRIMIDINE_METABOLISM	nucA|ushA|yhcR|yfkN->PGPT0013395	2
COLONIZING_PLANT_SYSTEM	PLANT_DERIVED_NUCLEOSIDE_METABOLISM	PLANT_DERIVED_PYRIMIDINE_METABOLISM	psuG->PGPT0021425	2
COLONIZING_PLANT_SYSTEM	PLANT_DERIVED_NUCLEOSIDE_METABOLISM	PLANT_DERIVED_PYRIMIDINE_METABOLISM	pyrC->PGPT0021145	1
COLONIZING_PLANT_SYSTEM	PLANT_DERIVED_NUCLEOSIDE_METABOLISM	PLANT_DERIVED_PYRIMIDINE_METABOLISM	pyrD->PGPT0021185	1
COLONIZING_PLANT_SYSTEM	PLANT_DERIVED_NUCLEOSIDE_METABOLISM	PLANT_DERIVED_PYRIMIDINE_METABOLISM	pyrD->PGPT0021190	1
COLONIZING_PLANT_SYSTEM	PLANT_DERIVED_NUCLEOSIDE_METABOLISM	PLANT_DERIVED_PYRIMIDINE_METABOLISM	pyrE->PGPT0021200	1
COLONIZING_PLANT_SYSTEM	PLANT_DERIVED_NUCLEOSIDE_METABOLISM	PLANT_DERIVED_PYRIMIDINE_METABOLISM	pyrF|pyrE->PGPT0021195	1
COLONIZING_PLANT_SYSTEM	PLANT_DERIVED_NUCLEOSIDE_METABOLISM	PLANT_DERIVED_PYRIMIDINE_METABOLISM	rutB->PGPT0021270	1
COLONIZING_PLANT_SYSTEM	PLANT_DERIVED_NUCLEOSIDE_METABOLISM	PLANT_DERIVED_PYRIMIDINE_METABOLISM	surE->PGPT0013405	1
COLONIZING_PLANT_SYSTEM	PLANT_DERIVED_NUCLEOSIDE_METABOLISM	PLANT_DERIVED_PYRIMIDINE_METABOLISM	thyA->PGPT0008145	1
COLONIZING_PLANT_SYSTEM	PLANT_DERIVED_NUCLEOSIDE_METABOLISM	PLANT_DERIVED_PYRIMIDINE_METABOLISM	udk->PGPT0021230	2
COLONIZING_PLANT_SYSTEM	PLANT_DERIVED_NUCLEOSIDE_METABOLISM	PLANT_DERIVED_PYRIMIDINE_METABOLISM	upp->PGPT0021240	2
COLONIZING_PLANT_SYSTEM	PLANT_DERIVED_NUCLEOSIDE_METABOLISM	PLANT_DERIVED_PYRIMIDINE_METABOLISM	ydfG->PGPT0021285	1
COLONIZING_PLANT_SYSTEM	PLANT_DERIVED_ORGANIC_ACID_TRANSPORT	PLANT_DERIVED_FORMATE_TRANSPORT	oxlT->PGPT0017235	2
COLONIZING_PLANT_SYSTEM	PLANT_DERIVED_ORGANIC_ACID_TRANSPORT	PLANT_DERIVED_MALONATE_TRANSPORT	matB->PGPT0001722	1
COLONIZING_PLANT_SYSTEM	PLANT_DERIVED_ORGANIC_ACID_TRANSPORT	PLANT_DERIVED_OXALATE_TRANSPORT	oxlT->PGPT0017235	2
COLONIZING_PLANT_SYSTEM	PLANT_DERIVED_ORGANIC_ACID_TRANSPORT	PLANT_DERIVED_FORMATE_TRANSPORT	oxlT->PGPT0017235	10
COLONIZING_PLANT_SYSTEM	PLANT_DERIVED_ORGANIC_ACID_TRANSPORT	PLANT_DERIVED_LACTATE_TRANSPORT	JEN_Homologous->PGPT0001795	2
COLONIZING_PLANT_SYSTEM	PLANT_DERIVED_ORGANIC_ACID_TRANSPORT	PLANT_DERIVED_MALONATE_TRANSPORT	matB->PGPT0001721	1
COLONIZING_PLANT_SYSTEM	PLANT_DERIVED_ORGANIC_ACID_TRANSPORT	PLANT_DERIVED_OXALATE_TRANSPORT	oxlT->PGPT0017235	10
COLONIZING_PLANT_SYSTEM	PLANT_DERIVED_ORGANIC_ACID_UTILIZATION	PLANT_DERIVED_ACETATE_UTILIZATION	acs->PGPT0002265	1
COLONIZING_PLANT_SYSTEM	PLANT_DERIVED_ORGANIC_ACID_UTILIZATION	PLANT_DERIVED_CITRATE_SENSING|UTILIZATION	icd->PGPT0001170	1
COLONIZING_PLANT_SYSTEM	PLANT_DERIVED_ORGANIC_ACID_UTILIZATION	PLANT_DERIVED_CITRATE_SENSING|UTILIZATION	icd2->PGPT0019510	2
COLONIZING_PLANT_SYSTEM	PLANT_DERIVED_ORGANIC_ACID_UTILIZATION	PLANT_DERIVED_FUMARATE_SENSING|UTILIZATION	fumC->PGPT0001650	1
COLONIZING_PLANT_SYSTEM	PLANT_DERIVED_ORGANIC_ACID_UTILIZATION	PLANT_DERIVED_GLUTARATE_UTILIZATION	sucB->PGPT0001535	1
COLONIZING_PLANT_SYSTEM	PLANT_DERIVED_ORGANIC_ACID_UTILIZATION	PLANT_DERIVED_INDOLE-3-ACETATE_DEGRADATION	aldH|dhaS->PGPT0006875	2
COLONIZING_PLANT_SYSTEM	PLANT_DERIVED_ORGANIC_ACID_UTILIZATION	PLANT_DERIVED_MALATE_UTILIZATION	leuB->PGPT0001441	1
COLONIZING_PLANT_SYSTEM	PLANT_DERIVED_ORGANIC_ACID_UTILIZATION	PLANT_DERIVED_MALATE_UTILIZATION	mdh->PGPT0001435	1
COLONIZING_PLANT_SYSTEM	PLANT_DERIVED_ORGANIC_ACID_UTILIZATION	PLANT_DERIVED_ORGANIC_ACID_USAGE-TRICARBOXYLIC_ACID_CYCLE	aceF|pdhC->PGPT0001390	1
COLONIZING_PLANT_SYSTEM	PLANT_DERIVED_ORGANIC_ACID_UTILIZATION	PLANT_DERIVED_ORGANIC_ACID_USAGE-TRICARBOXYLIC_ACID_CYCLE	frdA->PGPT0001115	1
COLONIZING_PLANT_SYSTEM	PLANT_DERIVED_ORGANIC_ACID_UTILIZATION	PLANT_DERIVED_ORGANIC_ACID_USAGE-TRICARBOXYLIC_ACID_CYCLE	fumC->PGPT0001650	1
COLONIZING_PLANT_SYSTEM	PLANT_DERIVED_ORGANIC_ACID_UTILIZATION	PLANT_DERIVED_ORGANIC_ACID_USAGE-TRICARBOXYLIC_ACID_CYCLE	icd->PGPT0001170	1
COLONIZING_PLANT_SYSTEM	PLANT_DERIVED_ORGANIC_ACID_UTILIZATION	PLANT_DERIVED_ORGANIC_ACID_USAGE-TRICARBOXYLIC_ACID_CYCLE	icd2->PGPT0019510	2
COLONIZING_PLANT_SYSTEM	PLANT_DERIVED_ORGANIC_ACID_UTILIZATION	PLANT_DERIVED_ORGANIC_ACID_USAGE-TRICARBOXYLIC_ACID_CYCLE	mdh->PGPT0001435	1
COLONIZING_PLANT_SYSTEM	PLANT_DERIVED_ORGANIC_ACID_UTILIZATION	PLANT_DERIVED_ORGANIC_ACID_USAGE-TRICARBOXYLIC_ACID_CYCLE	pckA->PGPT0001405	1
COLONIZING_PLANT_SYSTEM	PLANT_DERIVED_ORGANIC_ACID_UTILIZATION	PLANT_DERIVED_ORGANIC_ACID_USAGE-TRICARBOXYLIC_ACID_CYCLE	pdhA->PGPT0018025	1
COLONIZING_PLANT_SYSTEM	PLANT_DERIVED_ORGANIC_ACID_UTILIZATION	PLANT_DERIVED_ORGANIC_ACID_USAGE-TRICARBOXYLIC_ACID_CYCLE	sucB->PGPT0001535	1
COLONIZING_PLANT_SYSTEM	PLANT_DERIVED_ORGANIC_ACID_UTILIZATION	PLANT_DERIVED_ORGANIC_ACID_USAGE-TRICARBOXYLIC_ACID_CYCLE	sucC->PGPT0019515	1
COLONIZING_PLANT_SYSTEM	PLANT_DERIVED_ORGANIC_ACID_UTILIZATION	PLANT_DERIVED_OXALIC_ACID_DERIVATE_UTILIZATION	gyaR->PGPT0019780	1
COLONIZING_PLANT_SYSTEM	PLANT_DERIVED_ORGANIC_ACID_UTILIZATION	PLANT_DERIVED_SALICYLIC_ACID_DEGRADATION	ubiX|bsdB->PGPT0009565	1
COLONIZING_PLANT_SYSTEM	PLANT_DERIVED_ORGANIC_ACID_UTILIZATION	PLANT_DERIVED_SHIKIMATE_DEGRADATION	aroKB->PGPT0012880	1
COLONIZING_PLANT_SYSTEM	PLANT_DERIVED_ORGANIC_ACID_UTILIZATION	PLANT_DERIVED_SUCCINATE_UTILIZATION	sucC->PGPT0019515	1
COLONIZING_PLANT_SYSTEM	PLANT_DERIVED_ORGANIC_ACID_UTILIZATION	PLANT_DERIVED_ACETATE_UTILIZATION	acs->PGPT0002265	2
COLONIZING_PLANT_SYSTEM	PLANT_DERIVED_ORGANIC_ACID_UTILIZATION	PLANT_DERIVED_ACONITATE_UTILIZATION	IRG1_like->PGPT0001471	1
COLONIZING_PLANT_SYSTEM	PLANT_DERIVED_ORGANIC_ACID_UTILIZATION	PLANT_DERIVED_ACONITATE_UTILIZATION	acnA->PGPT0001465	2
COLONIZING_PLANT_SYSTEM	PLANT_DERIVED_ORGANIC_ACID_UTILIZATION	PLANT_DERIVED_ACONITATE_UTILIZATION	acnB->PGPT0001470	1
COLONIZING_PLANT_SYSTEM	PLANT_DERIVED_ORGANIC_ACID_UTILIZATION	PLANT_DERIVED_CITRATE_SENSING|UTILIZATION	aclA->PGPT0001410	1
COLONIZING_PLANT_SYSTEM	PLANT_DERIVED_ORGANIC_ACID_UTILIZATION	PLANT_DERIVED_CITRATE_SENSING|UTILIZATION	aclB->PGPT0001415	1
COLONIZING_PLANT_SYSTEM	PLANT_DERIVED_ORGANIC_ACID_UTILIZATION	PLANT_DERIVED_CITRATE_SENSING|UTILIZATION	citE->PGPT0019480	1
COLONIZING_PLANT_SYSTEM	PLANT_DERIVED_ORGANIC_ACID_UTILIZATION	PLANT_DERIVED_CITRATE_SENSING|UTILIZATION	icd2->PGPT0019510	1
COLONIZING_PLANT_SYSTEM	PLANT_DERIVED_ORGANIC_ACID_UTILIZATION	PLANT_DERIVED_ERYTHRONATE_UTILIZATION	denD->PGPT0019550	1
COLONIZING_PLANT_SYSTEM	PLANT_DERIVED_ORGANIC_ACID_UTILIZATION	PLANT_DERIVED_FORMATE_UTILIZATION	fdh->PGPT0019655	1
COLONIZING_PLANT_SYSTEM	PLANT_DERIVED_ORGANIC_ACID_UTILIZATION	PLANT_DERIVED_FUMARATE_SENSING|UTILIZATION	fumA|fumB->PGPT0001635	1
COLONIZING_PLANT_SYSTEM	PLANT_DERIVED_ORGANIC_ACID_UTILIZATION	PLANT_DERIVED_FUMARATE_SENSING|UTILIZATION	fumC->PGPT0001650	1
COLONIZING_PLANT_SYSTEM	PLANT_DERIVED_ORGANIC_ACID_UTILIZATION	PLANT_DERIVED_FUMARATE_SENSING|UTILIZATION	sdhA|frdA->PGPT0001605	1
COLONIZING_PLANT_SYSTEM	PLANT_DERIVED_ORGANIC_ACID_UTILIZATION	PLANT_DERIVED_FUMARATE_SENSING|UTILIZATION	sdhB|frdB->PGPT0001600	1
COLONIZING_PLANT_SYSTEM	PLANT_DERIVED_ORGANIC_ACID_UTILIZATION	PLANT_DERIVED_GLUCONIC_ACID_UTILIZATION	gntK|idnK->PGPT0018055	1
COLONIZING_PLANT_SYSTEM	PLANT_DERIVED_ORGANIC_ACID_UTILIZATION	PLANT_DERIVED_GLUTARATE_UTILIZATION	sucA->PGPT0001530	1
COLONIZING_PLANT_SYSTEM	PLANT_DERIVED_ORGANIC_ACID_UTILIZATION	PLANT_DERIVED_INDOLE-3-ACETATE_DEGRADATION	aldH|dhaS->PGPT0006875	8
COLONIZING_PLANT_SYSTEM	PLANT_DERIVED_ORGANIC_ACID_UTILIZATION	PLANT_DERIVED_MALATE_UTILIZATION	leuB->PGPT0001441	3
COLONIZING_PLANT_SYSTEM	PLANT_DERIVED_ORGANIC_ACID_UTILIZATION	PLANT_DERIVED_MALATE_UTILIZATION	leuC->PGPT0001442	3
COLONIZING_PLANT_SYSTEM	PLANT_DERIVED_ORGANIC_ACID_UTILIZATION	PLANT_DERIVED_MALATE_UTILIZATION	maeA|sfcA|ywkA->PGPT0001350	1
COLONIZING_PLANT_SYSTEM	PLANT_DERIVED_ORGANIC_ACID_UTILIZATION	PLANT_DERIVED_MALATE_UTILIZATION	mdh->PGPT0001435	1
COLONIZING_PLANT_SYSTEM	PLANT_DERIVED_ORGANIC_ACID_UTILIZATION	PLANT_DERIVED_MALATE_UTILIZATION	mqo->PGPT0001440	1
COLONIZING_PLANT_SYSTEM	PLANT_DERIVED_ORGANIC_ACID_UTILIZATION	PLANT_DERIVED_MALATE_UTILIZATION	ttuC|dmlA->PGPT0001905	1
COLONIZING_PLANT_SYSTEM	PLANT_DERIVED_ORGANIC_ACID_UTILIZATION	PLANT_DERIVED_ORGANIC_ACID_USAGE-TRICARBOXYLIC_ACID_CYCLE	CS|gltA->PGPT0001455	2
COLONIZING_PLANT_SYSTEM	PLANT_DERIVED_ORGANIC_ACID_UTILIZATION	PLANT_DERIVED_ORGANIC_ACID_USAGE-TRICARBOXYLIC_ACID_CYCLE	aceF|pdhC->PGPT0001390	1
COLONIZING_PLANT_SYSTEM	PLANT_DERIVED_ORGANIC_ACID_UTILIZATION	PLANT_DERIVED_ORGANIC_ACID_USAGE-TRICARBOXYLIC_ACID_CYCLE	aclA->PGPT0001410	1
COLONIZING_PLANT_SYSTEM	PLANT_DERIVED_ORGANIC_ACID_UTILIZATION	PLANT_DERIVED_ORGANIC_ACID_USAGE-TRICARBOXYLIC_ACID_CYCLE	aclB->PGPT0001415	1
COLONIZING_PLANT_SYSTEM	PLANT_DERIVED_ORGANIC_ACID_UTILIZATION	PLANT_DERIVED_ORGANIC_ACID_USAGE-TRICARBOXYLIC_ACID_CYCLE	acnA->PGPT0001465	2
COLONIZING_PLANT_SYSTEM	PLANT_DERIVED_ORGANIC_ACID_UTILIZATION	PLANT_DERIVED_ORGANIC_ACID_USAGE-TRICARBOXYLIC_ACID_CYCLE	acnB->PGPT0001470	1
COLONIZING_PLANT_SYSTEM	PLANT_DERIVED_ORGANIC_ACID_UTILIZATION	PLANT_DERIVED_ORGANIC_ACID_USAGE-TRICARBOXYLIC_ACID_CYCLE	frdA->PGPT0001115	1
COLONIZING_PLANT_SYSTEM	PLANT_DERIVED_ORGANIC_ACID_UTILIZATION	PLANT_DERIVED_ORGANIC_ACID_USAGE-TRICARBOXYLIC_ACID_CYCLE	fumA|fumB->PGPT0001635	1
COLONIZING_PLANT_SYSTEM	PLANT_DERIVED_ORGANIC_ACID_UTILIZATION	PLANT_DERIVED_ORGANIC_ACID_USAGE-TRICARBOXYLIC_ACID_CYCLE	fumC->PGPT0001650	1
COLONIZING_PLANT_SYSTEM	PLANT_DERIVED_ORGANIC_ACID_UTILIZATION	PLANT_DERIVED_ORGANIC_ACID_USAGE-TRICARBOXYLIC_ACID_CYCLE	icd2->PGPT0019510	1
COLONIZING_PLANT_SYSTEM	PLANT_DERIVED_ORGANIC_ACID_UTILIZATION	PLANT_DERIVED_ORGANIC_ACID_USAGE-TRICARBOXYLIC_ACID_CYCLE	lpd|pdhD->PGPT0001380	1
COLONIZING_PLANT_SYSTEM	PLANT_DERIVED_ORGANIC_ACID_UTILIZATION	PLANT_DERIVED_ORGANIC_ACID_USAGE-TRICARBOXYLIC_ACID_CYCLE	mdh->PGPT0001435	1
COLONIZING_PLANT_SYSTEM	PLANT_DERIVED_ORGANIC_ACID_UTILIZATION	PLANT_DERIVED_ORGANIC_ACID_USAGE-TRICARBOXYLIC_ACID_CYCLE	mqo->PGPT0001440	1
COLONIZING_PLANT_SYSTEM	PLANT_DERIVED_ORGANIC_ACID_UTILIZATION	PLANT_DERIVED_ORGANIC_ACID_USAGE-TRICARBOXYLIC_ACID_CYCLE	pdhB->PGPT0019590	1
COLONIZING_PLANT_SYSTEM	PLANT_DERIVED_ORGANIC_ACID_UTILIZATION	PLANT_DERIVED_ORGANIC_ACID_USAGE-TRICARBOXYLIC_ACID_CYCLE	pyc->PGPT0001420	1
COLONIZING_PLANT_SYSTEM	PLANT_DERIVED_ORGANIC_ACID_UTILIZATION	PLANT_DERIVED_ORGANIC_ACID_USAGE-TRICARBOXYLIC_ACID_CYCLE	sdhA|frdA->PGPT0001605	1
COLONIZING_PLANT_SYSTEM	PLANT_DERIVED_ORGANIC_ACID_UTILIZATION	PLANT_DERIVED_ORGANIC_ACID_USAGE-TRICARBOXYLIC_ACID_CYCLE	sdhB|frdB->PGPT0001600	1
COLONIZING_PLANT_SYSTEM	PLANT_DERIVED_ORGANIC_ACID_UTILIZATION	PLANT_DERIVED_ORGANIC_ACID_USAGE-TRICARBOXYLIC_ACID_CYCLE	sucA->PGPT0001530	1
COLONIZING_PLANT_SYSTEM	PLANT_DERIVED_ORGANIC_ACID_UTILIZATION	PLANT_DERIVED_ORGANIC_ACID_USAGE-TRICARBOXYLIC_ACID_CYCLE	sucC->PGPT0019515	1
COLONIZING_PLANT_SYSTEM	PLANT_DERIVED_ORGANIC_ACID_UTILIZATION	PLANT_DERIVED_ORGANIC_ACID_USAGE-TRICARBOXYLIC_ACID_CYCLE	sucD->PGPT0001540	1
COLONIZING_PLANT_SYSTEM	PLANT_DERIVED_ORGANIC_ACID_UTILIZATION	PLANT_DERIVED_OXALIC_ACID_DERIVATE_UTILIZATION	frc|yfdW->PGPT0002130	1
COLONIZING_PLANT_SYSTEM	PLANT_DERIVED_ORGANIC_ACID_UTILIZATION	PLANT_DERIVED_OXALIC_ACID_DERIVATE_UTILIZATION	gyaR->PGPT0019780	4
COLONIZING_PLANT_SYSTEM	PLANT_DERIVED_ORGANIC_ACID_UTILIZATION	PLANT_DERIVED_SHIKIMATE_DEGRADATION	aroB->PGPT0012875	1
COLONIZING_PLANT_SYSTEM	PLANT_DERIVED_ORGANIC_ACID_UTILIZATION	PLANT_DERIVED_SUCCINATE_UTILIZATION	sdhA|frdA->PGPT0001605	1
COLONIZING_PLANT_SYSTEM	PLANT_DERIVED_ORGANIC_ACID_UTILIZATION	PLANT_DERIVED_SUCCINATE_UTILIZATION	sdhB|frdB->PGPT0001600	1
COLONIZING_PLANT_SYSTEM	PLANT_DERIVED_ORGANIC_ACID_UTILIZATION	PLANT_DERIVED_SUCCINATE_UTILIZATION	sucA->PGPT0001530	1
COLONIZING_PLANT_SYSTEM	PLANT_DERIVED_ORGANIC_ACID_UTILIZATION	PLANT_DERIVED_SUCCINATE_UTILIZATION	sucC->PGPT0019515	1
COLONIZING_PLANT_SYSTEM	PLANT_DERIVED_ORGANIC_ACID_UTILIZATION	PLANT_DERIVED_SUCCINATE_UTILIZATION	sucD->PGPT0001540	1
COLONIZING_PLANT_SYSTEM	PLANT_DERIVED_ORGANIC_ACID_UTILIZATION	PLANT_DERIVED_TARTRATE_UTILIZATION	ttuC|dmlA->PGPT0001905	1
COLONIZING_PLANT_SYSTEM	PLANT_DERIVED_ORGANIC_ACID_UTILIZATION	PLANT_DERIVED_TAURINE_UTILIZATION	ggt->PGPT0002935	4
COLONIZING_PLANT_SYSTEM	PLANT_DERIVED_SUGAR_ACID_UTILIZATION	PLANT_DERIVED_GALACTONATE_DEGRADATION	dgoD->PGPT0002220	3
COLONIZING_PLANT_SYSTEM	PLANT_DERIVED_SUGAR_ACID_UTILIZATION	PLANT_DERIVED_GLUCONATE_METABOLISM	gdh|ycdF->PGPT0014705	1
COLONIZING_PLANT_SYSTEM	PLANT_DERIVED_SUGAR_ACID_UTILIZATION	PLANT_DERIVED_GLUCONATE_METABOLISM	gnd|gntZ->PGPT0017385	1
COLONIZING_PLANT_SYSTEM	PLANT_DERIVED_SUGAR_ACID_UTILIZATION	PLANT_DERIVED_GLUCONATE_METABOLISM	ykgB|pgl->PGPT0014975	1
COLONIZING_PLANT_SYSTEM	PLANT_DERIVED_SUGAR_ACID_UTILIZATION	PLANT_DERIVED_LACTATE_DEGRADATION	lldD->PGPT0001765	1
COLONIZING_PLANT_SYSTEM	PLANT_DERIVED_SUGAR_ACID_UTILIZATION	PLANT_DERIVED_OLIGOGALACTURONIDE_DEGRADATION	pglA->PGPT0018215	1
COLONIZING_PLANT_SYSTEM	PLANT_DERIVED_SUGAR_ACID_UTILIZATION	PLANT_DERIVED_OLIGOGALACTURONIDE_DEGRADATION	yteR|yesR->PGPT0018255	1
COLONIZING_PLANT_SYSTEM	PLANT_DERIVED_SUGAR_ACID_UTILIZATION	PLANT_DERIVED_GALACTARATE|GLUCARATE_DEGRADATION	garR|glxR->PGPT0018170	2
COLONIZING_PLANT_SYSTEM	PLANT_DERIVED_SUGAR_ACID_UTILIZATION	PLANT_DERIVED_GALACTONATE_DEGRADATION	dgoD->PGPT0002220	6
COLONIZING_PLANT_SYSTEM	PLANT_DERIVED_SUGAR_ACID_UTILIZATION	PLANT_DERIVED_GLUCONATE_METABOLISM	gdh|ycdF->PGPT0014705	2
COLONIZING_PLANT_SYSTEM	PLANT_DERIVED_SUGAR_ACID_UTILIZATION	PLANT_DERIVED_GLUCONATE_METABOLISM	gnd|gntZ->PGPT0017385	1
COLONIZING_PLANT_SYSTEM	PLANT_DERIVED_SUGAR_ACID_UTILIZATION	PLANT_DERIVED_GLUCONATE_METABOLISM	gntK|idnK->PGPT0018055	1
COLONIZING_PLANT_SYSTEM	PLANT_DERIVED_SUGAR_ACID_UTILIZATION	PLANT_DERIVED_GLUCONATE_METABOLISM	idnO->PGPT0018070	2
COLONIZING_PLANT_SYSTEM	PLANT_DERIVED_SUGAR_ACID_UTILIZATION	PLANT_DERIVED_GLUCONATE_METABOLISM	kduD->PGPT0018065	2
COLONIZING_PLANT_SYSTEM	PLANT_DERIVED_SUGAR_ACID_UTILIZATION	PLANT_DERIVED_GLUCONATE_METABOLISM	ykgB|pgl->PGPT0014975	3
COLONIZING_PLANT_SYSTEM	PLANT_DERIVED_SUGAR_ACID_UTILIZATION	PLANT_DERIVED_GLUCONATE_METABOLISM	zwf->PGPT0017380	1
COLONIZING_PLANT_SYSTEM	PLANT_DERIVED_SUGAR_ACID_UTILIZATION	PLANT_DERIVED_IDONATE_DEGRADATION	gntK|idnK->PGPT0018055	1
COLONIZING_PLANT_SYSTEM	PLANT_DERIVED_SUGAR_ACID_UTILIZATION	PLANT_DERIVED_IDONATE_DEGRADATION	idnO->PGPT0018070	2
COLONIZING_PLANT_SYSTEM	PLANT_DERIVED_SUGAR_ACID_UTILIZATION	PLANT_DERIVED_LACTATE_DEGRADATION	dld2->PGPT0018105	3
COLONIZING_PLANT_SYSTEM	PLANT_DERIVED_SUGAR_ACID_UTILIZATION	PLANT_DERIVED_LACTATE_DEGRADATION	lldD->PGPT0001765	4
COLONIZING_PLANT_SYSTEM	PLANT_DERIVED_SUGAR_ACID_UTILIZATION	PLANT_DERIVED_LYXONATE_DEGRADATION	LRA3_like->PGPT0017805	1
COLONIZING_PLANT_SYSTEM	PLANT_DERIVED_SUGAR_ACID_UTILIZATION	PLANT_DERIVED_OLIGOGALACTURONIDE_DEGRADATION	kduD->PGPT0018065	2
COLONIZING_PLANT_SYSTEM	PLANT_DERIVED_SUGAR_ACID_UTILIZATION	PLANT_DERIVED_OLIGOGALACTURONIDE_DEGRADATION	yteR|yesR->PGPT0018255	1
COLONIZING_PLANT_SYSTEM	PLANT_DERIVED_SUGAR_ALCOHOL_UTILIZATION	PLANT_DERIVED_GLYCEROL|GLYCEROPHOSPHODIESTER_METABOLISM|DEGRADATION	glpA|glpD->PGPT0006775	1
COLONIZING_PLANT_SYSTEM	PLANT_DERIVED_SUGAR_ALCOHOL_UTILIZATION	PLANT_DERIVED_GLYCEROL|GLYCEROPHOSPHODIESTER_METABOLISM|DEGRADATION	glpK->PGPT0018435	1
COLONIZING_PLANT_SYSTEM	PLANT_DERIVED_SUGAR_ALCOHOL_UTILIZATION	PLANT_DERIVED_INOSITOL_DERIVATE_DEGRADATION	suhB->PGPT0018535	2
COLONIZING_PLANT_SYSTEM	PLANT_DERIVED_SUGAR_ALCOHOL_UTILIZATION	PLANT_DERIVED_SORBITOL_DEGRADATION	hxpB->PGPT0018430	1
COLONIZING_PLANT_SYSTEM	PLANT_DERIVED_SUGAR_ALCOHOL_UTILIZATION	PLANT_DERIVED_D-ERYTHRULOSE|D-THREITOL_DEGRADATION	rpiB->PGPT0017395	1
COLONIZING_PLANT_SYSTEM	PLANT_DERIVED_SUGAR_ALCOHOL_UTILIZATION	PLANT_DERIVED_ERYTHRITOL_DEGRADATION	rpiB->PGPT0017395	1
COLONIZING_PLANT_SYSTEM	PLANT_DERIVED_SUGAR_ALCOHOL_UTILIZATION	PLANT_DERIVED_GLYCEROL|GLYCEROPHOSPHODIESTER_METABOLISM|DEGRADATION	dhaK_2->PGPT0018465	5
COLONIZING_PLANT_SYSTEM	PLANT_DERIVED_SUGAR_ALCOHOL_UTILIZATION	PLANT_DERIVED_GLYCEROL|GLYCEROPHOSPHODIESTER_METABOLISM|DEGRADATION	glpQ|ugpQ->PGPT0018470	1
COLONIZING_PLANT_SYSTEM	PLANT_DERIVED_SUGAR_ALCOHOL_UTILIZATION	PLANT_DERIVED_INOSITOL_DERIVATE_DEGRADATION	iolS->PGPT0018520	1
COLONIZING_PLANT_SYSTEM	PLANT_DERIVED_SUGAR_ALCOHOL_UTILIZATION	PLANT_DERIVED_INOSITOL_DERIVATE_DEGRADATION	iolW->PGPT0018530	1
COLONIZING_PLANT_SYSTEM	PLANT_DERIVED_SUGAR_ALCOHOL_UTILIZATION	PLANT_DERIVED_INOSITOL_DERIVATE_DEGRADATION	mmsA|iolA->PGPT0002295	2
COLONIZING_PLANT_SYSTEM	PLANT_DERIVED_SUGAR_ALCOHOL_UTILIZATION	PLANT_DERIVED_MANNITOL_DEGRADATION	hxpB->PGPT0018405	1
COLONIZING_PLANT_SYSTEM	PLANT_DERIVED_SUGAR_ALCOHOL_UTILIZATION	PLANT_DERIVED_MANNITOL_DEGRADATION	mtlD->PGPT0013700	1
COLONIZING_PLANT_SYSTEM	PLANT_DERIVED_SUGAR_ALCOHOL_UTILIZATION	PLANT_DERIVED_RIBITOL_METABOLISM|DEGRADATION	rbtK->PGPT0017415	1
COLONIZING_PLANT_SYSTEM	PLANT_DERIVED_SUGAR_ALCOHOL_UTILIZATION	PLANT_DERIVED_SORBITOL_DEGRADATION	hxpB->PGPT0018405	1
COLONIZING_PLANT_SYSTEM	PLANT_DERIVED_TERPENE_UTILIZATION	PLANT_DERIVED_EPOXIDE_DEGRADATION	ephA->PGPT0019791	2
COLONIZING_PLANT_SYSTEM	PLANT_DERIVED_TERPENE_UTILIZATION	PLANT_DERIVED_CAMPHOR_DEGRADATION	camG->PGPT0019880	3
COLONIZING_PLANT_SYSTEM	PLANT_DERIVED_TERPENE_UTILIZATION	PLANT_DERIVED_CITRONELLOL-CITRONELLAL-CITRONELLATE_DEGRADATION	atuB|atuG->PGPT0019825	1
COLONIZING_PLANT_SYSTEM	PLANT_DERIVED_TERPENE_UTILIZATION	PLANT_DERIVED_CITRONELLOL-CITRONELLAL-CITRONELLATE_DEGRADATION	hmgL->PGPT0008315	1
COLONIZING_PLANT_SYSTEM	PLANT_DERIVED_TERPENE_UTILIZATION	PLANT_DERIVED_EPOXIDE_DEGRADATION	ephA->PGPT0019791	2
COLONIZING_PLANT_SYSTEM	PLANT_DERIVED_TERPENE_UTILIZATION	PLANT_DERIVED_GERANIOL_DEGRADATION	ahr|yjgB->PGPT0019810	1
COLONIZING_PLANT_SYSTEM	PLANT_DERIVED_TERPENE_UTILIZATION	vCITRONELLOL-CITRONELLAL-CITRONELLATE_DEGRADATION	atuC->PGPT0019845	1
COLONIZING_PLANT_SYSTEM	PLANT_DERIVED_TERPENE_UTILIZATION	vCITRONELLOL-CITRONELLAL-CITRONELLATE_DEGRADATION	atuC|atuF->PGPT0019850	1
COLONIZING_PLANT_SYSTEM	PLANT_DERIVED_TERPENE_UTILIZATION	vCITRONELLOL-CITRONELLAL-CITRONELLATE_DEGRADATION	atuD->PGPT0019835	1
COLONIZING_PLANT_SYSTEM	PLANT_DERIVED_TERPENE_UTILIZATION	vCITRONELLOL-CITRONELLAL-CITRONELLATE_DEGRADATION	atuH->PGPT0019830	1
COLONIZING_PLANT_SYSTEM	PLANT_DERIVED_TRIGONELLINE_USAGE	PLANT_DERIVED_TRIGONELLINE_DEGRADATION	gabD->PGPT0001580	3
COLONIZING_PLANT_SYSTEM	PLANT_DERIVED_TRIGONELLINE_USAGE	PLANT_DERIVED_TRIGONELLINE_DEGRADATION	gabD->PGPT0001580	7
PHYTOHORMONE|PLANT_SIGNAL_PRODUCTION	PLANT_EMBRYOGENESIS-SPERMIDINE|PUTRESCINE_METABOLISM	PLANT_EMBRYOGENESIS-PUTRESCINE_BIOSYNTHESIS	speB->PGPT0007775	1
PHYTOHORMONE|PLANT_SIGNAL_PRODUCTION	PLANT_EMBRYOGENESIS-SPERMIDINE|PUTRESCINE_METABOLISM	PLANT_EMBRYOGENESIS-PUTRESCINE_BIOSYNTHESIS	speC|speF|ODC1->PGPT0007765	1
PHYTOHORMONE|PLANT_SIGNAL_PRODUCTION	PLANT_EMBRYOGENESIS-SPERMIDINE|PUTRESCINE_METABOLISM	PLANT_EMBRYOGENESIS-PUTRESCINE_DEGRADATION	aldH|dhaS->PGPT0006875	2
PHYTOHORMONE|PLANT_SIGNAL_PRODUCTION	PLANT_EMBRYOGENESIS-SPERMIDINE|PUTRESCINE_METABOLISM	PLANT_EMBRYOGENESIS-N1-|N8-ACETYLSPERMIDINE_BIOSYNTHESIS	speG->PGPT0007790	2
PHYTOHORMONE|PLANT_SIGNAL_PRODUCTION	PLANT_EMBRYOGENESIS-SPERMIDINE|PUTRESCINE_METABOLISM	PLANT_EMBRYOGENESIS-PUTRESCINE_BIOSYNTHESIS	speB->PGPT0007775	3
PHYTOHORMONE|PLANT_SIGNAL_PRODUCTION	PLANT_EMBRYOGENESIS-SPERMIDINE|PUTRESCINE_METABOLISM	PLANT_EMBRYOGENESIS-PUTRESCINE_DEGRADATION	aldH|dhaS->PGPT0006875	8
PHYTOHORMONE|PLANT_SIGNAL_PRODUCTION	PLANT_EMBRYOGENESIS-SPERMIDINE|PUTRESCINE_METABOLISM	PLANT_EMBRYOGENESIS-PUTRESCINE_DEGRADATION	aofH->PGPT0007641	5
PHYTOHORMONE|PLANT_SIGNAL_PRODUCTION	PLANT_EMBRYOGENESIS-SPERMIDINE|PUTRESCINE_METABOLISM	PLANT_EMBRYOGENESIS-PUTRESCINE_DEGRADATION	puuB|ordL->PGPT0007637	1
PHYTOHORMONE|PLANT_SIGNAL_PRODUCTION	PLANT_EMBRYOGENESIS-SPERMIDINE|PUTRESCINE_METABOLISM	PLANT_EMBRYOGENESIS-SPERMIDINE_BIOSYNTHESIS	speD->PGPT0007760	1
PHYTOHORMONE|PLANT_SIGNAL_PRODUCTION	PLANT_EMBRYOGENESIS-SPERMIDINE|PUTRESCINE_METABOLISM	PLANT_EMBRYOGENESIS-SPERMIDINE_BIOSYNTHESIS	speE|SRM|SPEC_3|SPSD->PGPT0007750	1
PHYTOHORMONE|PLANT_SIGNAL_PRODUCTION	PLANT_GERMINATION-H2S_PRODUCTION	PLANT_GERMINATION-H2S-SULFUR_PATHWAY	cysNC->PGPT0002395	1
PHYTOHORMONE|PLANT_SIGNAL_PRODUCTION	PLANT_GERMINATION-H2S_PRODUCTION	PLANT_GERMINATION-H2S-SULFUR_PATHWAY	cysQ->PGPT0002975	2
PHYTOHORMONE|PLANT_SIGNAL_PRODUCTION	PLANT_GERMINATION-H2S_PRODUCTION	PLANT_GERMINATION-H2S-SULFUR_PATHWAY	cbs->PGPT0020005	1
PHYTOHORMONE|PLANT_SIGNAL_PRODUCTION	PLANT_GERMINATION-H2S_PRODUCTION	PLANT_GERMINATION-H2S-SULFUR_PATHWAY	cysC->PGPT0002780	1
PHYTOHORMONE|PLANT_SIGNAL_PRODUCTION	PLANT_GERMINATION-H2S_PRODUCTION	PLANT_GERMINATION-H2S-SULFUR_PATHWAY	cysH->PGPT0002785	1
PHYTOHORMONE|PLANT_SIGNAL_PRODUCTION	PLANT_GERMINATION-H2S_PRODUCTION	PLANT_GERMINATION-H2S-SULFUR_PATHWAY	cysI->PGPT0002790	1
PHYTOHORMONE|PLANT_SIGNAL_PRODUCTION	PLANT_GERMINATION-H2S_PRODUCTION	PLANT_GERMINATION-H2S-SULFUR_PATHWAY	cysJ->PGPT0002795	1
PHYTOHORMONE|PLANT_SIGNAL_PRODUCTION	PLANT_GERMINATION-H2S_PRODUCTION	PLANT_GERMINATION-H2S-SULFUR_PATHWAY	cysK->PGPT0002810	5
PHYTOHORMONE|PLANT_SIGNAL_PRODUCTION	PLANT_GERMINATION-H2S_PRODUCTION	PLANT_GERMINATION-H2S-SULFUR_PATHWAY	cysQ->PGPT0002975	1
PHYTOHORMONE|PLANT_SIGNAL_PRODUCTION	PLANT_GERMINATION-H2S_PRODUCTION	PLANT_GERMINATION-H2S-SULFUR_PATHWAY	cysS->PGPT0002985	1
PHYTOHORMONE|PLANT_SIGNAL_PRODUCTION	PLANT_GERMINATION-H2S_PRODUCTION	PLANT_GERMINATION-H2S-SULFUR_PATHWAY	metB|met|cysA->PGPT0001980	3
PHYTOHORMONE|PLANT_SIGNAL_PRODUCTION	PLANT_GERMINATION-H2S_PRODUCTION	PLANT_GERMINATION-H2S-SULFUR_PATHWAY	sat|met3->PGPT0002410	1
PHYTOHORMONE|PLANT_SIGNAL_PRODUCTION	PLANT_GERMINATION-LIPOIC_ACID_PRODUCTION	PLANT_GERMINATION-LIPOIC_ACID_BIOSYNTHESIS	lipA->PGPT0003935	1
PHYTOHORMONE|PLANT_SIGNAL_PRODUCTION	PLANT_GERMINATION-TAURINE_DERIVATE_PRODUCTION	PLANT_GERMINATION-5-GLUTAMYL-TAURINE_BIOSYNTHESIS	ggt->PGPT0002935	4
PHYTOHORMONE|PLANT_SIGNAL_PRODUCTION	PLANT_GERMINATION-TAURINE_DERIVATE_PRODUCTION	PLANT_GERMINATION-TAURINE_DERIVATE_BIOSYNTHESIS	gadA|gadB->PGPT0007630	2
PHYTOHORMONE|PLANT_SIGNAL_PRODUCTION	PLANT_GERMINATION-VITAMIN_B9|FOLATE_PRODUCTION	PLANT_GERMINATION-VITAMIN_B9|FOLATE_BIOSYNTHESIS	folA->PGPT0007945	1
PHYTOHORMONE|PLANT_SIGNAL_PRODUCTION	PLANT_GERMINATION-VITAMIN_B9|FOLATE_PRODUCTION	PLANT_GERMINATION-VITAMIN_B9|FOLATE_BIOSYNTHESIS	folKP->PGPT0007920	1
PHYTOHORMONE|PLANT_SIGNAL_PRODUCTION	PLANT_GERMINATION-VITAMIN_B9|FOLATE_PRODUCTION	PLANT_GERMINATION-VITAMIN_B9|FOLATE_BIOSYNTHESIS	gcvT->PGPT0008130	1
PHYTOHORMONE|PLANT_SIGNAL_PRODUCTION	PLANT_GERMINATION-VITAMIN_B9|FOLATE_PRODUCTION	PLANT_GERMINATION-VITAMIN_B9|FOLATE_BIOSYNTHESIS	glyA->PGPT0008090	1
PHYTOHORMONE|PLANT_SIGNAL_PRODUCTION	PLANT_GERMINATION-VITAMIN_B9|FOLATE_PRODUCTION	PLANT_GERMINATION-VITAMIN_B9|FOLATE_BIOSYNTHESIS	metF->PGPT0008160	1
PHYTOHORMONE|PLANT_SIGNAL_PRODUCTION	PLANT_GERMINATION-VITAMIN_B9|FOLATE_PRODUCTION	PLANT_GERMINATION-VITAMIN_B9|FOLATE_BIOSYNTHESIS	pabC->PGPT0008020	1
PHYTOHORMONE|PLANT_SIGNAL_PRODUCTION	PLANT_GERMINATION-VITAMIN_B9|FOLATE_PRODUCTION	PLANT_GERMINATION-VITAMIN_B9|FOLATE_BIOSYNTHESIS	purU->PGPT0008155	1
PHYTOHORMONE|PLANT_SIGNAL_PRODUCTION	PLANT_GERMINATION-VITAMIN_B9|FOLATE_PRODUCTION	PLANT_GERMINATION-VITAMIN_B9|FOLATE_BIOSYNTHESIS	thyA->PGPT0008145	1
PHYTOHORMONE|PLANT_SIGNAL_PRODUCTION	PLANT_GERMINATION-VITAMIN_B9|FOLATE_PRODUCTION	PLANT_GERMINATION-VITAMIN_B9|FOLATE_BIOSYNTHESIS	GTP_cyclohydrolase_I->PGPT0007885	1
PHYTOHORMONE|PLANT_SIGNAL_PRODUCTION	PLANT_GERMINATION-VITAMIN_B9|FOLATE_PRODUCTION	PLANT_GERMINATION-VITAMIN_B9|FOLATE_BIOSYNTHESIS	fhs->PGPT0008070	1
PHYTOHORMONE|PLANT_SIGNAL_PRODUCTION	PLANT_GERMINATION-VITAMIN_B9|FOLATE_PRODUCTION	PLANT_GERMINATION-VITAMIN_B9|FOLATE_BIOSYNTHESIS	folA->PGPT0007945	1
PHYTOHORMONE|PLANT_SIGNAL_PRODUCTION	PLANT_GERMINATION-VITAMIN_B9|FOLATE_PRODUCTION	PLANT_GERMINATION-VITAMIN_B9|FOLATE_BIOSYNTHESIS	folD->PGPT0008075	1
PHYTOHORMONE|PLANT_SIGNAL_PRODUCTION	PLANT_GERMINATION-VITAMIN_B9|FOLATE_PRODUCTION	PLANT_GERMINATION-VITAMIN_B9|FOLATE_BIOSYNTHESIS	folE->PGPT0007875	1
PHYTOHORMONE|PLANT_SIGNAL_PRODUCTION	PLANT_GERMINATION-VITAMIN_B9|FOLATE_PRODUCTION	PLANT_GERMINATION-VITAMIN_B9|FOLATE_BIOSYNTHESIS	glyA->PGPT0008090	3
PHYTOHORMONE|PLANT_SIGNAL_PRODUCTION	PLANT_GERMINATION-VITAMIN_B9|FOLATE_PRODUCTION	PLANT_GERMINATION-VITAMIN_B9|FOLATE_BIOSYNTHESIS	metF->PGPT0008160	1
PHYTOHORMONE|PLANT_SIGNAL_PRODUCTION	PLANT_GERMINATION-VITAMIN_B9|FOLATE_PRODUCTION	PLANT_GERMINATION-VITAMIN_B9|FOLATE_BIOSYNTHESIS	pabAB->PGPT0008010	3
PHYTOHORMONE|PLANT_SIGNAL_PRODUCTION	PLANT_GERMINATION-VITAMIN_B9|FOLATE_PRODUCTION	PLANT_GERMINATION-VITAMIN_B9|FOLATE_BIOSYNTHESIS	pabC->PGPT0008020	2
PHYTOHORMONE|PLANT_SIGNAL_PRODUCTION	PLANT_GERMINATION-VITAMIN_B9|FOLATE_PRODUCTION	PLANT_GERMINATION-VITAMIN_B9|FOLATE_BIOSYNTHESIS	phoA->PGPT0002570	2
PHYTOHORMONE|PLANT_SIGNAL_PRODUCTION	PLANT_GERMINATION-VITAMIN_B9|FOLATE_PRODUCTION	PLANT_GERMINATION-VITAMIN_B9|FOLATE_BIOSYNTHESIS	phoD->PGPT0002575	1
PHYTOHORMONE|PLANT_SIGNAL_PRODUCTION	PLANT_GERMINATION-VITAMIN_B9|FOLATE_PRODUCTION	PLANT_GERMINATION-VITAMIN_B9|FOLATE_BIOSYNTHESIS	purH->PGPT0008110	1
PHYTOHORMONE|PLANT_SIGNAL_PRODUCTION	PLANT_GERMINATION-VITAMIN_B9|FOLATE_PRODUCTION	PLANT_GERMINATION-VITAMIN_B9|FOLATE_BIOSYNTHESIS	purN->PGPT0008095	1
PHYTOHORMONE|PLANT_SIGNAL_PRODUCTION	PLANT_GERMINATION-VITAMIN_B9|FOLATE_PRODUCTION	PLANT_GERMINATION-VITAMIN_B9|FOLATE_BIOSYNTHESIS	ribA->PGPT0007985	1
PHYTOHORMONE|PLANT_SIGNAL_PRODUCTION	PLANT_GERMINATION-VITAMIN_B9|FOLATE_PRODUCTION	PLANT_GERMINATION-VITAMIN_B9|FOLATE_BIOSYNTHESIS	thyA->PGPT0008145	1
PHYTOHORMONE|PLANT_SIGNAL_PRODUCTION	PLANT_GERMINATION-VITAMIN_B9|FOLATE_PRODUCTION	PLANT_GERMINATION-VITAMIN_B9|FOLATE_BIOSYNTHESIS	ygfA|fthC|yqgN|folN->PGPT0008170	1
COLONIZING_PLANT_SYSTEM	PLANT_LIGNIN_DEGRADATION|LIGNINASES	PLANT_LIGNIN_DEGRADATION-DEHYDROGENASE_ACTIVITY	feaB->PGPT0006035	1
COLONIZING_PLANT_SYSTEM	PLANT_MEMBRANE_LIPID_DEGRADATION	PLANT_PHOPSHO-|LIPID_DEGRADATION	plc->PGPT0023510	1
COLONIZING_PLANT_SYSTEM	PLANT_MEMBRANE_LIPID_DEGRADATION	PLANT_PHOPSHO-|LIPID_DEGRADATION	pldB->PGPT0023520	1
PHYTOHORMONE|PLANT_SIGNAL_PRODUCTION	PLANT_SIGNAL-ACETOIN|2|3-BUTANEDIOL_VOLATILE_METABOLISM	PLANT_SIGNAL-ACETOIN|2|3-BUTANEDIOL_VOLATILE_BIOSYNTHESIS	aceF|pdhC->PGPT0001390	1
PHYTOHORMONE|PLANT_SIGNAL_PRODUCTION	PLANT_SIGNAL-ACETOIN|2|3-BUTANEDIOL_VOLATILE_METABOLISM	PLANT_SIGNAL-ACETOIN|2|3-BUTANEDIOL_VOLATILE_BIOSYNTHESIS	budC->PGPT0008190	2
PHYTOHORMONE|PLANT_SIGNAL_PRODUCTION	PLANT_SIGNAL-ACETOIN|2|3-BUTANEDIOL_VOLATILE_METABOLISM	PLANT_SIGNAL-ACETOIN|2|3-BUTANEDIOL_VOLATILE_BIOSYNTHESIS	ilvH|ilvN->PGPT0008205	1
PHYTOHORMONE|PLANT_SIGNAL_PRODUCTION	PLANT_SIGNAL-ACETOIN|2|3-BUTANEDIOL_VOLATILE_METABOLISM	PLANT_SIGNAL-ACETOIN|2|3-BUTANEDIOL_VOLATILE_BIOSYNTHESIS	aceF|pdhC->PGPT0001390	1
PHYTOHORMONE|PLANT_SIGNAL_PRODUCTION	PLANT_SIGNAL-ACETOIN|2|3-BUTANEDIOL_VOLATILE_METABOLISM	PLANT_SIGNAL-ACETOIN|2|3-BUTANEDIOL_VOLATILE_BIOSYNTHESIS	budA|aldC|aldB|alsD->PGPT0008180	2
PHYTOHORMONE|PLANT_SIGNAL_PRODUCTION	PLANT_SIGNAL-ACETOIN|2|3-BUTANEDIOL_VOLATILE_METABOLISM	PLANT_SIGNAL-ACETOIN|2|3-BUTANEDIOL_VOLATILE_BIOSYNTHESIS	budB|ilvK|alsS|ilvB|ilvG|ilvI->PGPT0008185	4
PHYTOHORMONE|PLANT_SIGNAL_PRODUCTION	PLANT_SIGNAL-ACETOIN|2|3-BUTANEDIOL_VOLATILE_METABOLISM	PLANT_SIGNAL-ACETOIN|2|3-BUTANEDIOL_VOLATILE_BIOSYNTHESIS	budC->PGPT0008190	6
PHYTOHORMONE|PLANT_SIGNAL_PRODUCTION	PLANT_SIGNAL-ACETOIN|2|3-BUTANEDIOL_VOLATILE_METABOLISM	PLANT_SIGNAL-ACETOIN|2|3-BUTANEDIOL_VOLATILE_BIOSYNTHESIS	butA|ydjL|budC->PGPT0008195	2
PHYTOHORMONE|PLANT_SIGNAL_PRODUCTION	PLANT_SIGNAL-ACETOIN|2|3-BUTANEDIOL_VOLATILE_METABOLISM	PLANT_SIGNAL-ACETOIN|2|3-BUTANEDIOL_VOLATILE_BIOSYNTHESIS	lpd|pdhD->PGPT0001380	1
PHYTOHORMONE|PLANT_SIGNAL_PRODUCTION	PLANT_SIGNAL-CAROTINOID_METABOLISM	PLANT_SIGNAL-CAROTENOID_BIOSYNTHESIS	crtE|ispA->PGPT0007560	1
PHYTOHORMONE|PLANT_SIGNAL_PRODUCTION	PLANT_SIGNAL-HYDROXYACETON_VOLATILE_METABOLISM	PLANT_SIGNAL-HYDROXYACETON_VOLATILE_BIOSYNTHESIS	yghZ->PGPT0008285	1
PHYTOHORMONE|PLANT_SIGNAL_PRODUCTION	PLANT_SIGNAL-PHOSPOLIPID_METABOLISM	PLANT_SIGNAL-CYCLOPROPANE-FATTY-ACYL-PHOSPHOLIPID_BIOSYNTHESIS	cfa->PGPT0007680	1
PHYTOHORMONE|PLANT_SIGNAL_PRODUCTION	PLANT_SIGNAL-PHOSPOLIPID_METABOLISM	PLANT_SIGNAL-PHOSPOLIPID-PHOSPHATIDYLETHANOLAMINE_BIOSYNTHESIS	psd|PISD->PGPT0007700	1
PHYTOHORMONE|PLANT_SIGNAL_PRODUCTION	PLANT_SIGNAL-PHOSPOLIPID_METABOLISM	PLANT_SIGNAL-PHOSPOLIPID-PHOSPHATIDYLGLYCEROL_BIOSYNTHESIS	pgsA|PGS1->PGPT0007705	1
PHYTOHORMONE|PLANT_SIGNAL_PRODUCTION	PLANT_SIGNAL-PHOSPOLIPID_METABOLISM	PLANT_SIGNAL-PHOSPOLIPID-PHOSPHATIDYLSERINE_BIOSYNTHESIS	CHO1|pssA->PGPT0007695	1
PHYTOHORMONE|PLANT_SIGNAL_PRODUCTION	PLANT_SIGNAL-PHOSPOLIPID_METABOLISM	PLANT_SIGNAL-CYCLOPROPANE-FATTY-ACYL-PHOSPHOLIPID_BIOSYNTHESIS	cfa->PGPT0007680	2
PHYTOHORMONE|PLANT_SIGNAL_PRODUCTION	PLANT_SIGNAL-PHOSPOLIPID_METABOLISM	PLANT_SIGNAL-CYTIDINE_DIPHOSPHATE-DIACYLGLYCEROL-PHOSPOLIPID_BIOSYNTHESIS	cdsA|ynbB->PGPT0007685	1
PHYTOHORMONE|PLANT_SIGNAL_PRODUCTION	PLANT_SIGNAL-PHOSPOLIPID_METABOLISM	PLANT_SIGNAL-PHOSPOLIPID-CARDIOLIPIN_BIOSYNTHESIS	clsA_B|ybhO|ywiE->PGPT0007725	1
PHYTOHORMONE|PLANT_SIGNAL_PRODUCTION	PLANT_SIGNAL-PHOSPOLIPID_METABOLISM	PLANT_SIGNAL-PHOSPOLIPID-PHOSPHATIDYLETHANOLAMINE_BIOSYNTHESIS	psd|PISD->PGPT0007700	5
PHYTOHORMONE|PLANT_SIGNAL_PRODUCTION	PLANT_SIGNAL-SULFURIC_VOLATILE_METABOLISM	PLANT_SIGNAL-H2S-VOLATILE_PATHWAY	cysNC->PGPT0002395	1
PHYTOHORMONE|PLANT_SIGNAL_PRODUCTION	PLANT_SIGNAL-SULFURIC_VOLATILE_METABOLISM	PLANT_SIGNAL-H2S-VOLATILE_PATHWAY	cysQ->PGPT0002975	2
PHYTOHORMONE|PLANT_SIGNAL_PRODUCTION	PLANT_SIGNAL-SULFURIC_VOLATILE_METABOLISM	PLANT_SIGNAL-H2S-VOLATILE_PATHWAY	cbs->PGPT0020005	1
PHYTOHORMONE|PLANT_SIGNAL_PRODUCTION	PLANT_SIGNAL-SULFURIC_VOLATILE_METABOLISM	PLANT_SIGNAL-H2S-VOLATILE_PATHWAY	cysC->PGPT0002780	1
PHYTOHORMONE|PLANT_SIGNAL_PRODUCTION	PLANT_SIGNAL-SULFURIC_VOLATILE_METABOLISM	PLANT_SIGNAL-H2S-VOLATILE_PATHWAY	cysH->PGPT0002785	1
PHYTOHORMONE|PLANT_SIGNAL_PRODUCTION	PLANT_SIGNAL-SULFURIC_VOLATILE_METABOLISM	PLANT_SIGNAL-H2S-VOLATILE_PATHWAY	cysI->PGPT0002790	1
PHYTOHORMONE|PLANT_SIGNAL_PRODUCTION	PLANT_SIGNAL-SULFURIC_VOLATILE_METABOLISM	PLANT_SIGNAL-H2S-VOLATILE_PATHWAY	cysJ->PGPT0002795	1
PHYTOHORMONE|PLANT_SIGNAL_PRODUCTION	PLANT_SIGNAL-SULFURIC_VOLATILE_METABOLISM	PLANT_SIGNAL-H2S-VOLATILE_PATHWAY	cysK->PGPT0002810	5
PHYTOHORMONE|PLANT_SIGNAL_PRODUCTION	PLANT_SIGNAL-SULFURIC_VOLATILE_METABOLISM	PLANT_SIGNAL-H2S-VOLATILE_PATHWAY	cysQ->PGPT0002975	1
PHYTOHORMONE|PLANT_SIGNAL_PRODUCTION	PLANT_SIGNAL-SULFURIC_VOLATILE_METABOLISM	PLANT_SIGNAL-H2S-VOLATILE_PATHWAY	cysS->PGPT0002985	1
PHYTOHORMONE|PLANT_SIGNAL_PRODUCTION	PLANT_SIGNAL-SULFURIC_VOLATILE_METABOLISM	PLANT_SIGNAL-H2S-VOLATILE_PATHWAY	metB|met|cysA->PGPT0001980	3
PHYTOHORMONE|PLANT_SIGNAL_PRODUCTION	PLANT_SIGNAL-SULFURIC_VOLATILE_METABOLISM	PLANT_SIGNAL-H2S-VOLATILE_PATHWAY	sat|met3->PGPT0002410	1
PHYTOHORMONE|PLANT_SIGNAL_PRODUCTION	PLANT_SIGNAL-TERPENOID_DERIVATE_METABOLISM	PLANT_SIGNAL-TERPENOID-ISOPENTENYL_DIPHOSPHATE|IPP_PATHWAY	mvaK1->PGPT0007570	1
PHYTOHORMONE|PLANT_SIGNAL_PRODUCTION	PLANT_SIGNAL-TERPENOID_DERIVATE_METABOLISM	PLANT_SIGNAL-TERPENOID-ISOPENTENYL_DIPHOSPHATE|IPP_PATHWAY	mvaK2->PGPT0007565	1
PHYTOHORMONE|PLANT_SIGNAL_PRODUCTION	PLANT_SIGNAL-TERPENOID_DERIVATE_METABOLISM	PLANT_SIGNAL-TERPENOID-ISOPENTENYL_DIPHOSPHATE|IPP_PATHWAY	mvaD->PGPT0007575	1
PHYTOHORMONE|PLANT_SIGNAL_PRODUCTION	PLANT_SIGNAL-TERPENOID_DERIVATE_METABOLISM	PLANT_SIGNAL-TERPENOID_BACKBONE_BIOSYNTHESIS	crtE|ispA->PGPT0007560	1
PHYTOHORMONE|PLANT_SIGNAL_PRODUCTION	PLANT_SIGNAL-TERPENOID_DERIVATE_METABOLISM	PLANT_SIGNAL-TERPENOID_BACKBONE_BIOSYNTHESIS	ispB->PGPT0007525	1
PHYTOHORMONE|PLANT_SIGNAL_PRODUCTION	PLANT_SIGNAL-UBIQUINONE|COENZYME_Q_METABOLISM	PLANT_SIGNAL-UBIQUINONE|COENZYME_Q_BIOSYNTHESIS	COQ5_like->PGPT0009536	1
PHYTOHORMONE|PLANT_SIGNAL_PRODUCTION	PLANT_SIGNAL-UBIQUINONE|COENZYME_Q_METABOLISM	PLANT_SIGNAL-UBIQUINONE|COENZYME_Q_BIOSYNTHESIS	COQ7_like->PGPT0009541	2
PHYTOHORMONE|PLANT_SIGNAL_PRODUCTION	PLANT_SIGNAL-UBIQUINONE|COENZYME_Q_METABOLISM	PLANT_SIGNAL-UBIQUINONE|COENZYME_Q_BIOSYNTHESIS	ubiX|bsdB->PGPT0009565	1
PHYTOHORMONE|PLANT_SIGNAL_PRODUCTION	PLANT_SIGNAL-UBIQUINONE|COENZYME_Q_METABOLISM	PLANT_SIGNAL-UBIQUINONE|COENZYME_Q_BIOSYNTHESIS	COQ3_like|coq3->PGPT0009516	1
PHYTOHORMONE|PLANT_SIGNAL_PRODUCTION	PLANT_SIGNAL-UBIQUINONE|COENZYME_Q_METABOLISM	PLANT_SIGNAL-UBIQUINONE|COENZYME_Q_BIOSYNTHESIS	ubiB|aarF->PGPT0009520	2
PHYTOHORMONE|PLANT_SIGNAL_PRODUCTION	PLANT_SIGNAL-VOLATILE_RELATED_METABOLISM	PLANT_SIGNAL-VOLATILE_RELATED_ALCOHOL|KETONE_PATHWAY	adh2_1->PGPT0008290	1
PHYTOHORMONE|PLANT_SIGNAL_PRODUCTION	PLANT_SIGNAL-VOLATILE_RELATED_METABOLISM	PLANT_SIGNAL-VOLATILE_RELATED_ALCOHOL|KETONE_PATHWAY	bdh->PGPT0008310	1
PHYTOHORMONE|PLANT_SIGNAL_PRODUCTION	PLANT_SIGNAL-VOLATILE_RELATED_METABOLISM	PLANT_SIGNAL-VOLATILE_RELATED_ALCOHOL|KETONE_PATHWAY	hydroxymethylglutaryl_CoA_synthase->PGPT0008340	1
PHYTOHORMONE|PLANT_SIGNAL_PRODUCTION	PLANT_SIGNAL-VOLATILE_RELATED_METABOLISM	PLANT_SIGNAL-VOLATILE_RELATED_FATTY_ACID_PATHWAY	acd->PGPT0008385	1
PHYTOHORMONE|PLANT_SIGNAL_PRODUCTION	PLANT_SIGNAL-VOLATILE_RELATED_METABOLISM	PLANT_SIGNAL-VOLATILE_RELATED_FATTY_ACID_PATHWAY	desA->PGPT0008400	1
PHYTOHORMONE|PLANT_SIGNAL_PRODUCTION	PLANT_SIGNAL-VOLATILE_RELATED_METABOLISM	PLANT_SIGNAL-VOLATILE_RELATED_FATTY_ACID_PATHWAY	fabF->PGPT0008360	1
PHYTOHORMONE|PLANT_SIGNAL_PRODUCTION	PLANT_SIGNAL-VOLATILE_RELATED_METABOLISM	PLANT_SIGNAL-VOLATILE_RELATED_FATTY_ACID_PATHWAY	fadD->PGPT0008380	1
PHYTOHORMONE|PLANT_SIGNAL_PRODUCTION	PLANT_SIGNAL-VOLATILE_RELATED_METABOLISM	PLANT_SIGNAL-VOLATILE_RELATED_FATTY_ACID_PATHWAY	ymfI|fabG|efpI->PGPT0003180	7
PHYTOHORMONE|PLANT_SIGNAL_PRODUCTION	PLANT_SIGNAL-VOLATILE_RELATED_METABOLISM	PLANT_SIGNAL-VOLATILE_RELATED_ALCOHOL|KETONE_PATHWAY	OXCT_like->PGPT0008335	4
PHYTOHORMONE|PLANT_SIGNAL_PRODUCTION	PLANT_SIGNAL-VOLATILE_RELATED_METABOLISM	PLANT_SIGNAL-VOLATILE_RELATED_ALCOHOL|KETONE_PATHWAY	adh2_1->PGPT0008290	1
PHYTOHORMONE|PLANT_SIGNAL_PRODUCTION	PLANT_SIGNAL-VOLATILE_RELATED_METABOLISM	PLANT_SIGNAL-VOLATILE_RELATED_ALCOHOL|KETONE_PATHWAY	atoB->PGPT0008320	1
PHYTOHORMONE|PLANT_SIGNAL_PRODUCTION	PLANT_SIGNAL-VOLATILE_RELATED_METABOLISM	PLANT_SIGNAL-VOLATILE_RELATED_ALCOHOL|KETONE_PATHWAY	bdh->PGPT0008310	1
PHYTOHORMONE|PLANT_SIGNAL_PRODUCTION	PLANT_SIGNAL-VOLATILE_RELATED_METABOLISM	PLANT_SIGNAL-VOLATILE_RELATED_ALCOHOL|KETONE_PATHWAY	hmgL->PGPT0008315	1
PHYTOHORMONE|PLANT_SIGNAL_PRODUCTION	PLANT_SIGNAL-VOLATILE_RELATED_METABOLISM	PLANT_SIGNAL-VOLATILE_RELATED_FATTY_ACID_PATHWAY	acd->PGPT0008385	1
PHYTOHORMONE|PLANT_SIGNAL_PRODUCTION	PLANT_SIGNAL-VOLATILE_RELATED_METABOLISM	PLANT_SIGNAL-VOLATILE_RELATED_FATTY_ACID_PATHWAY	fabD|bmyD->PGPT0008350	1
PHYTOHORMONE|PLANT_SIGNAL_PRODUCTION	PLANT_SIGNAL-VOLATILE_RELATED_METABOLISM	PLANT_SIGNAL-VOLATILE_RELATED_FATTY_ACID_PATHWAY	fabF->PGPT0008360	2
PHYTOHORMONE|PLANT_SIGNAL_PRODUCTION	PLANT_SIGNAL-VOLATILE_RELATED_METABOLISM	PLANT_SIGNAL-VOLATILE_RELATED_FATTY_ACID_PATHWAY	fadD->PGPT0008380	8
PHYTOHORMONE|PLANT_SIGNAL_PRODUCTION	PLANT_SIGNAL-VOLATILE_RELATED_METABOLISM	PLANT_SIGNAL-VOLATILE_RELATED_FATTY_ACID_PATHWAY	ymfI|fabG|efpI->PGPT0003180	24
PHYTOHORMONE|PLANT_SIGNAL_PRODUCTION	PLANT_VITAMIN_B1|THIAMIN_METABOLISM	PLANT_VITAMIN_B1|THIAMIN_BIOSYNTHESIS	PHO->PGPT0008635	3
PHYTOHORMONE|PLANT_SIGNAL_PRODUCTION	PLANT_VITAMIN_B1|THIAMIN_METABOLISM	PLANT_VITAMIN_B1|THIAMIN_BIOSYNTHESIS	THI20->PGPT0008910	2
PHYTOHORMONE|PLANT_SIGNAL_PRODUCTION	PLANT_VITAMIN_B1|THIAMIN_METABOLISM	PLANT_VITAMIN_B1|THIAMIN_BIOSYNTHESIS	THI6->PGPT0009005	1
PHYTOHORMONE|PLANT_SIGNAL_PRODUCTION	PLANT_VITAMIN_B1|THIAMIN_METABOLISM	PLANT_VITAMIN_B1|THIAMIN_BIOSYNTHESIS	adk|AK->PGPT0009040	1
PHYTOHORMONE|PLANT_SIGNAL_PRODUCTION	PLANT_VITAMIN_B1|THIAMIN_METABOLISM	PLANT_VITAMIN_B1|THIAMIN_TRANSPORT	cytX->PGPT0009075	1
PHYTOHORMONE|PLANT_SIGNAL_PRODUCTION	PLANT_VITAMIN_B1|THIAMIN_METABOLISM	PLANT_VITAMIN_B1|THIAMIN_BIOSYNTHESIS	PHO->PGPT0008635	2
PHYTOHORMONE|PLANT_SIGNAL_PRODUCTION	PLANT_VITAMIN_B1|THIAMIN_METABOLISM	PLANT_VITAMIN_B1|THIAMIN_BIOSYNTHESIS	THI4|THI1->PGPT0008980	1
PHYTOHORMONE|PLANT_SIGNAL_PRODUCTION	PLANT_VITAMIN_B1|THIAMIN_METABOLISM	PLANT_VITAMIN_B1|THIAMIN_BIOSYNTHESIS	THI5->PGPT0008930	1
PHYTOHORMONE|PLANT_SIGNAL_PRODUCTION	PLANT_VITAMIN_B1|THIAMIN_METABOLISM	PLANT_VITAMIN_B1|THIAMIN_BIOSYNTHESIS	THTPA->PGPT0009045	1
PHYTOHORMONE|PLANT_SIGNAL_PRODUCTION	PLANT_VITAMIN_B1|THIAMIN_METABOLISM	PLANT_VITAMIN_B1|THIAMIN_BIOSYNTHESIS	acp1->PGPT0008650	1
PHYTOHORMONE|PLANT_SIGNAL_PRODUCTION	PLANT_VITAMIN_B1|THIAMIN_METABOLISM	PLANT_VITAMIN_B1|THIAMIN_BIOSYNTHESIS	adk|AK->PGPT0009040	3
PHYTOHORMONE|PLANT_SIGNAL_PRODUCTION	PLANT_VITAMIN_B1|THIAMIN_METABOLISM	PLANT_VITAMIN_B1|THIAMIN_BIOSYNTHESIS	nifS|iscS->PGPT0000065	1
PHYTOHORMONE|PLANT_SIGNAL_PRODUCTION	PLANT_VITAMIN_B1|THIAMIN_METABOLISM	PLANT_VITAMIN_B1|THIAMIN_BIOSYNTHESIS	phoA->PGPT0002570	2
PHYTOHORMONE|PLANT_SIGNAL_PRODUCTION	PLANT_VITAMIN_B1|THIAMIN_METABOLISM	PLANT_VITAMIN_B1|THIAMIN_BIOSYNTHESIS	thiN|TPK1|THI80->PGPT0009035	1
PHYTOHORMONE|PLANT_SIGNAL_PRODUCTION	PLANT_VITAMIN_B1|THIAMIN_METABOLISM	PLANT_VITAMIN_B1|THIAMIN_TRANSPORT	cytX->PGPT0009075	4
PHYTOHORMONE|PLANT_SIGNAL_PRODUCTION	PLANT_VITAMIN_B12|COBALAMIN_METABOLISM	PLANT_VITAMIN_B12|COBALAMIN_TRANSPORT	bacA|yddA->PGPT0009345	1
PHYTOHORMONE|PLANT_SIGNAL_PRODUCTION	PLANT_VITAMIN_B2|RIBOFLAVIN_METABOLISM	PLANT_VITAMIN_B2|RIBOFLAVIN_BIOSYNTHESIS	PHO->PGPT0008635	3
PHYTOHORMONE|PLANT_SIGNAL_PRODUCTION	PLANT_VITAMIN_B2|RIBOFLAVIN_METABOLISM	PLANT_VITAMIN_B2|RIBOFLAVIN_BIOSYNTHESIS	FLAD1->PGPT0008660	1
PHYTOHORMONE|PLANT_SIGNAL_PRODUCTION	PLANT_VITAMIN_B2|RIBOFLAVIN_METABOLISM	PLANT_VITAMIN_B2|RIBOFLAVIN_BIOSYNTHESIS	PHO->PGPT0008635	2
PHYTOHORMONE|PLANT_SIGNAL_PRODUCTION	PLANT_VITAMIN_B2|RIBOFLAVIN_METABOLISM	PLANT_VITAMIN_B2|RIBOFLAVIN_BIOSYNTHESIS	RFK|FMN1->PGPT0008615	1
PHYTOHORMONE|PLANT_SIGNAL_PRODUCTION	PLANT_VITAMIN_B2|RIBOFLAVIN_METABOLISM	PLANT_VITAMIN_B2|RIBOFLAVIN_BIOSYNTHESIS	RIB7|arfC->PGPT0008560	1
PHYTOHORMONE|PLANT_SIGNAL_PRODUCTION	PLANT_VITAMIN_B2|RIBOFLAVIN_METABOLISM	PLANT_VITAMIN_B2|RIBOFLAVIN_BIOSYNTHESIS	acp1->PGPT0008650	1
PHYTOHORMONE|PLANT_SIGNAL_PRODUCTION	PLANT_VITAMIN_B2|RIBOFLAVIN_METABOLISM	PLANT_VITAMIN_B2|RIBOFLAVIN_BIOSYNTHESIS	ribA->PGPT0007985	1
PHYTOHORMONE|PLANT_SIGNAL_PRODUCTION	PLANT_VITAMIN_B2|RIBOFLAVIN_METABOLISM	PLANT_VITAMIN_B2|RIBOFLAVIN_BIOSYNTHESIS	ribB|RIB3->PGPT0008600	1
PHYTOHORMONE|PLANT_SIGNAL_PRODUCTION	PLANT_VITAMIN_B2|RIBOFLAVIN_METABOLISM	PLANT_VITAMIN_B2|RIBOFLAVIN_BIOSYNTHESIS	ribE|RIB5|ribC->PGPT0008610	1
PHYTOHORMONE|PLANT_SIGNAL_PRODUCTION	PLANT_VITAMIN_B2|RIBOFLAVIN_METABOLISM	PLANT_VITAMIN_B2|RIBOFLAVIN_BIOSYNTHESIS	ribH|RIB4->PGPT0008605	1
PHYTOHORMONE|PLANT_SIGNAL_PRODUCTION	PLANT_VITAMIN_B5|PANTOTHENIC_ACID|CO_FACTOR_METABOLISM	PLANT_VITAMIN_B5|PANTOTHENIC_ACID|CO_FACTOR_BIOSYNTHESIS	PPCS|COAB->PGPT0008800	1
PHYTOHORMONE|PLANT_SIGNAL_PRODUCTION	PLANT_VITAMIN_B5|PANTOTHENIC_ACID|CO_FACTOR_METABOLISM	PLANT_VITAMIN_B5|PANTOTHENIC_ACID|CO_FACTOR_BIOSYNTHESIS	UPB1_like|pydC->PGPT0008885	1
PHYTOHORMONE|PLANT_SIGNAL_PRODUCTION	PLANT_VITAMIN_B5|PANTOTHENIC_ACID|CO_FACTOR_METABOLISM	PLANT_VITAMIN_B5|PANTOTHENIC_ACID|CO_FACTOR_BIOSYNTHESIS	acpS->PGPT0008840	1
PHYTOHORMONE|PLANT_SIGNAL_PRODUCTION	PLANT_VITAMIN_B5|PANTOTHENIC_ACID|CO_FACTOR_METABOLISM	PLANT_VITAMIN_B5|PANTOTHENIC_ACID|CO_FACTOR_BIOSYNTHESIS	coaE->PGPT0008835	1
PHYTOHORMONE|PLANT_SIGNAL_PRODUCTION	PLANT_VITAMIN_B5|PANTOTHENIC_ACID|CO_FACTOR_METABOLISM	PLANT_VITAMIN_B5|PANTOTHENIC_ACID|CO_FACTOR_BIOSYNTHESIS	ilvD->PGPT0001875	1
PHYTOHORMONE|PLANT_SIGNAL_PRODUCTION	PLANT_VITAMIN_B5|PANTOTHENIC_ACID|CO_FACTOR_METABOLISM	PLANT_VITAMIN_B5|PANTOTHENIC_ACID|CO_FACTOR_BIOSYNTHESIS	ilvH|ilvN->PGPT0008205	1
PHYTOHORMONE|PLANT_SIGNAL_PRODUCTION	PLANT_VITAMIN_B5|PANTOTHENIC_ACID|CO_FACTOR_METABOLISM	PLANT_VITAMIN_B5|PANTOTHENIC_ACID|CO_FACTOR_BIOSYNTHESIS	panB->PGPT0008740	1
PHYTOHORMONE|PLANT_SIGNAL_PRODUCTION	PLANT_VITAMIN_B5|PANTOTHENIC_ACID|CO_FACTOR_METABOLISM	PLANT_VITAMIN_B5|PANTOTHENIC_ACID|CO_FACTOR_BIOSYNTHESIS	LYS5|acpT->PGPT0008845	1
PHYTOHORMONE|PLANT_SIGNAL_PRODUCTION	PLANT_VITAMIN_B5|PANTOTHENIC_ACID|CO_FACTOR_METABOLISM	PLANT_VITAMIN_B5|PANTOTHENIC_ACID|CO_FACTOR_BIOSYNTHESIS	PPCDC|coaC->PGPT0008810	1
PHYTOHORMONE|PLANT_SIGNAL_PRODUCTION	PLANT_VITAMIN_B5|PANTOTHENIC_ACID|CO_FACTOR_METABOLISM	PLANT_VITAMIN_B5|PANTOTHENIC_ACID|CO_FACTOR_BIOSYNTHESIS	UPB1_like|pydC->PGPT0008885	1
PHYTOHORMONE|PLANT_SIGNAL_PRODUCTION	PLANT_VITAMIN_B5|PANTOTHENIC_ACID|CO_FACTOR_METABOLISM	PLANT_VITAMIN_B5|PANTOTHENIC_ACID|CO_FACTOR_BIOSYNTHESIS	budB|ilvK|alsS|ilvB|ilvG|ilvI->PGPT0008185	4
PHYTOHORMONE|PLANT_SIGNAL_PRODUCTION	PLANT_VITAMIN_B5|PANTOTHENIC_ACID|CO_FACTOR_METABOLISM	PLANT_VITAMIN_B5|PANTOTHENIC_ACID|CO_FACTOR_BIOSYNTHESIS	coaW->PGPT0008775	1
PHYTOHORMONE|PLANT_SIGNAL_PRODUCTION	PLANT_VITAMIN_B5|PANTOTHENIC_ACID|CO_FACTOR_METABOLISM	PLANT_VITAMIN_B5|PANTOTHENIC_ACID|CO_FACTOR_BIOSYNTHESIS	ilvC->PGPT0008735	1
PHYTOHORMONE|PLANT_SIGNAL_PRODUCTION	PLANT_VITAMIN_B5|PANTOTHENIC_ACID|CO_FACTOR_METABOLISM	PLANT_VITAMIN_B5|PANTOTHENIC_ACID|CO_FACTOR_BIOSYNTHESIS	ilvD->PGPT0001875	2
PHYTOHORMONE|PLANT_SIGNAL_PRODUCTION	PLANT_VITAMIN_B5|PANTOTHENIC_ACID|CO_FACTOR_METABOLISM	PLANT_VITAMIN_B5|PANTOTHENIC_ACID|CO_FACTOR_BIOSYNTHESIS	ilvE->PGPT0008860	6
PHYTOHORMONE|PLANT_SIGNAL_PRODUCTION	PLANT_VITAMIN_B5|PANTOTHENIC_ACID|CO_FACTOR_METABOLISM	PLANT_VITAMIN_B5|PANTOTHENIC_ACID|CO_FACTOR_BIOSYNTHESIS	panC->PGPT0008750	1
PHYTOHORMONE|PLANT_SIGNAL_PRODUCTION	PLANT_VITAMIN_B5|PANTOTHENIC_ACID|CO_FACTOR_METABOLISM	PLANT_VITAMIN_B5|PANTOTHENIC_ACID|CO_FACTOR_BIOSYNTHESIS	panE|apbA->PGPT0008745	2
PHYTOHORMONE|PLANT_SIGNAL_PRODUCTION	PLANT_VITAMIN_B6|PYRIDOXINE|PYRIDOXAL|PYRIDOXAMINE_METABOLISM	PLANT_VITAMIN_B6|PYRIDOXINE|PYRIDOXAL|PYRIDOXAMINE_BIOSYNTHESIS	3_hydroxy_2_methylpyridine_4|5_dicarboxylate_4_decarboxylase->PGPT0009220	1
PHYTOHORMONE|PLANT_SIGNAL_PRODUCTION	PLANT_VITAMIN_B6|PYRIDOXINE|PYRIDOXAL|PYRIDOXAMINE_METABOLISM	PLANT_VITAMIN_B6|PYRIDOXINE|PYRIDOXAL|PYRIDOXAMINE_BIOSYNTHESIS	PPOX_like->PGPT0009120	1
PHYTOHORMONE|PLANT_SIGNAL_PRODUCTION	PLANT_VITAMIN_B6|PYRIDOXINE|PYRIDOXAL|PYRIDOXAMINE_METABOLISM	PLANT_VITAMIN_B6|PYRIDOXINE|PYRIDOXAL|PYRIDOXAMINE_BIOSYNTHESIS	pdxH->PGPT0009115	3
PHYTOHORMONE|PLANT_SIGNAL_PRODUCTION	PLANT_VITAMIN_B6|PYRIDOXINE|PYRIDOXAL|PYRIDOXAMINE_METABOLISM	PLANT_VITAMIN_B6|PYRIDOXINE|PYRIDOXAL|PYRIDOXAMINE_BIOSYNTHESIS	ydbC->PGPT0009140	2
PHYTOHORMONE|PLANT_SIGNAL_PRODUCTION	PLANT_VITAMIN_B6|PYRIDOXINE|PYRIDOXAL|PYRIDOXAMINE_METABOLISM	PLANT_VITAMIN_B6|PYRIDOXINE|PYRIDOXAL|PYRIDOXAMINE_BIOSYNTHESIS	pdxK|pdxY->PGPT0009125	1
PHYTOHORMONE|PLANT_SIGNAL_PRODUCTION	PLANT_VITAMIN_B6|PYRIDOXINE|PYRIDOXAL|PYRIDOXAMINE_METABOLISM	PLANT_VITAMIN_B6|PYRIDOXINE|PYRIDOXAL|PYRIDOXAMINE_BIOSYNTHESIS	pdxS|pdx1|yaaD->PGPT0009180	1
PHYTOHORMONE|PLANT_SIGNAL_PRODUCTION	PLANT_VITAMIN_B6|PYRIDOXINE|PYRIDOXAL|PYRIDOXAMINE_METABOLISM	PLANT_VITAMIN_B6|PYRIDOXINE|PYRIDOXAL|PYRIDOXAMINE_BIOSYNTHESIS	pdxT|pdx2|yaaE->PGPT0009185	1
PHYTOHORMONE|PLANT_SIGNAL_PRODUCTION	PLANT_VITAMIN_B6|PYRIDOXINE|PYRIDOXAL|PYRIDOXAMINE_METABOLISM	PLANT_VITAMIN_B6|PYRIDOXINE|PYRIDOXAL|PYRIDOXAMINE_BIOSYNTHESIS	serA->PGPT0009155	7
PHYTOHORMONE|PLANT_SIGNAL_PRODUCTION	PLANT_VITAMIN_B6|PYRIDOXINE|PYRIDOXAL|PYRIDOXAMINE_METABOLISM	PLANT_VITAMIN_B6|PYRIDOXINE|PYRIDOXAL|PYRIDOXAMINE_BIOSYNTHESIS	serC|pdxF->PGPT0009160	3
PHYTOHORMONE|PLANT_SIGNAL_PRODUCTION	PLANT_VITAMIN_B6|PYRIDOXINE|PYRIDOXAL|PYRIDOXAMINE_METABOLISM	PLANT_VITAMIN_B6|PYRIDOXINE|PYRIDOXAL|PYRIDOXAMINE_BIOSYNTHESIS	thrC->PGPT0009175	2
PHYTOHORMONE|PLANT_SIGNAL_PRODUCTION	PLANT_VITAMIN_B6|PYRIDOXINE|PYRIDOXAL|PYRIDOXAMINE_METABOLISM	PLANT_VITAMIN_B6|PYRIDOXINE|PYRIDOXAL|PYRIDOXAMINE_BIOSYNTHESIS	ydbC->PGPT0009140	5
PHYTOHORMONE|PLANT_SIGNAL_PRODUCTION	PLANT_VITAMIN_B9|FOLATE_METABOLISM	PLANT_VITAMIN_B9|FOLATE_BIOSYNTHESIS	folA->PGPT0007945	1
PHYTOHORMONE|PLANT_SIGNAL_PRODUCTION	PLANT_VITAMIN_B9|FOLATE_METABOLISM	PLANT_VITAMIN_B9|FOLATE_BIOSYNTHESIS	folKP->PGPT0007920	1
PHYTOHORMONE|PLANT_SIGNAL_PRODUCTION	PLANT_VITAMIN_B9|FOLATE_METABOLISM	PLANT_VITAMIN_B9|FOLATE_BIOSYNTHESIS	gcvT->PGPT0008130	1
PHYTOHORMONE|PLANT_SIGNAL_PRODUCTION	PLANT_VITAMIN_B9|FOLATE_METABOLISM	PLANT_VITAMIN_B9|FOLATE_BIOSYNTHESIS	glyA->PGPT0008090	1
PHYTOHORMONE|PLANT_SIGNAL_PRODUCTION	PLANT_VITAMIN_B9|FOLATE_METABOLISM	PLANT_VITAMIN_B9|FOLATE_BIOSYNTHESIS	metF->PGPT0008160	1
PHYTOHORMONE|PLANT_SIGNAL_PRODUCTION	PLANT_VITAMIN_B9|FOLATE_METABOLISM	PLANT_VITAMIN_B9|FOLATE_BIOSYNTHESIS	pabC->PGPT0008020	1
PHYTOHORMONE|PLANT_SIGNAL_PRODUCTION	PLANT_VITAMIN_B9|FOLATE_METABOLISM	PLANT_VITAMIN_B9|FOLATE_BIOSYNTHESIS	purU->PGPT0008155	1
PHYTOHORMONE|PLANT_SIGNAL_PRODUCTION	PLANT_VITAMIN_B9|FOLATE_METABOLISM	PLANT_VITAMIN_B9|FOLATE_BIOSYNTHESIS	thyA->PGPT0008145	1
PHYTOHORMONE|PLANT_SIGNAL_PRODUCTION	PLANT_VITAMIN_B9|FOLATE_METABOLISM	PLANT_VITAMIN_B9|FOLATE_BIOSYNTHESIS	GTP_cyclohydrolase_I->PGPT0007885	1
PHYTOHORMONE|PLANT_SIGNAL_PRODUCTION	PLANT_VITAMIN_B9|FOLATE_METABOLISM	PLANT_VITAMIN_B9|FOLATE_BIOSYNTHESIS	fhs->PGPT0008070	1
PHYTOHORMONE|PLANT_SIGNAL_PRODUCTION	PLANT_VITAMIN_B9|FOLATE_METABOLISM	PLANT_VITAMIN_B9|FOLATE_BIOSYNTHESIS	folA->PGPT0007945	1
PHYTOHORMONE|PLANT_SIGNAL_PRODUCTION	PLANT_VITAMIN_B9|FOLATE_METABOLISM	PLANT_VITAMIN_B9|FOLATE_BIOSYNTHESIS	folD->PGPT0008075	1
PHYTOHORMONE|PLANT_SIGNAL_PRODUCTION	PLANT_VITAMIN_B9|FOLATE_METABOLISM	PLANT_VITAMIN_B9|FOLATE_BIOSYNTHESIS	folE->PGPT0007875	1
PHYTOHORMONE|PLANT_SIGNAL_PRODUCTION	PLANT_VITAMIN_B9|FOLATE_METABOLISM	PLANT_VITAMIN_B9|FOLATE_BIOSYNTHESIS	glyA->PGPT0008090	3
PHYTOHORMONE|PLANT_SIGNAL_PRODUCTION	PLANT_VITAMIN_B9|FOLATE_METABOLISM	PLANT_VITAMIN_B9|FOLATE_BIOSYNTHESIS	metF->PGPT0008160	1
PHYTOHORMONE|PLANT_SIGNAL_PRODUCTION	PLANT_VITAMIN_B9|FOLATE_METABOLISM	PLANT_VITAMIN_B9|FOLATE_BIOSYNTHESIS	pabAB->PGPT0008010	3
PHYTOHORMONE|PLANT_SIGNAL_PRODUCTION	PLANT_VITAMIN_B9|FOLATE_METABOLISM	PLANT_VITAMIN_B9|FOLATE_BIOSYNTHESIS	pabC->PGPT0008020	2
PHYTOHORMONE|PLANT_SIGNAL_PRODUCTION	PLANT_VITAMIN_B9|FOLATE_METABOLISM	PLANT_VITAMIN_B9|FOLATE_BIOSYNTHESIS	phoA->PGPT0002570	2
PHYTOHORMONE|PLANT_SIGNAL_PRODUCTION	PLANT_VITAMIN_B9|FOLATE_METABOLISM	PLANT_VITAMIN_B9|FOLATE_BIOSYNTHESIS	phoD->PGPT0002575	1
PHYTOHORMONE|PLANT_SIGNAL_PRODUCTION	PLANT_VITAMIN_B9|FOLATE_METABOLISM	PLANT_VITAMIN_B9|FOLATE_BIOSYNTHESIS	purH->PGPT0008110	1
PHYTOHORMONE|PLANT_SIGNAL_PRODUCTION	PLANT_VITAMIN_B9|FOLATE_METABOLISM	PLANT_VITAMIN_B9|FOLATE_BIOSYNTHESIS	purN->PGPT0008095	1
PHYTOHORMONE|PLANT_SIGNAL_PRODUCTION	PLANT_VITAMIN_B9|FOLATE_METABOLISM	PLANT_VITAMIN_B9|FOLATE_BIOSYNTHESIS	ribA->PGPT0007985	1
PHYTOHORMONE|PLANT_SIGNAL_PRODUCTION	PLANT_VITAMIN_B9|FOLATE_METABOLISM	PLANT_VITAMIN_B9|FOLATE_BIOSYNTHESIS	thyA->PGPT0008145	1
PHYTOHORMONE|PLANT_SIGNAL_PRODUCTION	PLANT_VITAMIN_B9|FOLATE_METABOLISM	PLANT_VITAMIN_B9|FOLATE_BIOSYNTHESIS	ygfA|fthC|yqgN|folN->PGPT0008170	1
PHYTOHORMONE|PLANT_SIGNAL_PRODUCTION	PLANT_VITAMIN_C|ASCORBIC_ACID_METABOLISM	PLANT_VITAMIN_C|ASCORBIC_ACID_BIOSYNTHESIS	GULO_like->PGPT0009350	1
PHYTOHORMONE|PLANT_SIGNAL_PRODUCTION	PLANT_VITAMIN_C|ASCORBIC_ACID_METABOLISM	PLANT_VITAMIN_C|ASCORBIC_ACID_BIOSYNTHESIS	dkgA->PGPT0001320	1
PHYTOHORMONE|PLANT_SIGNAL_PRODUCTION	PLANT_VITAMIN_C|ASCORBIC_ACID_METABOLISM	PLANT_VITAMIN_C|ASCORBIC_ACID_BIOSYNTHESIS	GULO_like->PGPT0009350	1
PHYTOHORMONE|PLANT_SIGNAL_PRODUCTION	PLANT_VITAMIN_C|ASCORBIC_ACID_METABOLISM	PLANT_VITAMIN_C|ASCORBIC_ACID_BIOSYNTHESIS	dkgA->PGPT0001320	1
PHYTOHORMONE|PLANT_SIGNAL_PRODUCTION	PLANT_VITAMIN_E_METABOLISM	PLANT_VITAMIN_E_BIOSYNTHESIS	hppD->PGPT0009480	1
PHYTOHORMONE|PLANT_SIGNAL_PRODUCTION	PLANT_VITAMIN_K_METABOLISM	PLANT_VITAMIN_K_BIOSYNTHESIS	qorB->PGPT0009465	1
PHYTOHORMONE|PLANT_SIGNAL_PRODUCTION	PLANT_VITAMIN_K_METABOLISM	PLANT_VITAMIN_K_BIOSYNTHESIS	menG->PGPT0009410	1
PHYTOHORMONE|PLANT_SIGNAL_PRODUCTION	PLANT_VITAMIN_K_METABOLISM	PLANT_VITAMIN_K_BIOSYNTHESIS	qorB->PGPT0009465	8
PHYTOHORMONE|PLANT_SIGNAL_PRODUCTION	PLANT_VITAMIN_K_METABOLISM	PLANT_VITAMIN_K_BIOSYNTHESIS	wrbA->PGPT0009460	1
PHYTOHORMONE|PLANT_SIGNAL_PRODUCTION	PLANT_VITAMIN_RELATED_HEME_METABOLISM	PLANT_VITAMIN-HEME|SIRO-BIOSYNTHESIS	hemA2->PGPT0008455	1
PHYTOHORMONE|PLANT_SIGNAL_PRODUCTION	PLANT_VITAMIN_RELATED_HEME_METABOLISM	PLANT_VITAMIN-HEME|SIRO-BIOSYNTHESIS	hemC->PGPT0003660	1
PHYTOHORMONE|PLANT_SIGNAL_PRODUCTION	PLANT_VITAMIN_RELATED_HEME_METABOLISM	PLANT_VITAMIN-HEME|SIRO-BIOSYNTHESIS	hemE->PGPT0008465	1
PHYTOHORMONE|PLANT_SIGNAL_PRODUCTION	PLANT_VITAMIN_RELATED_HEME_METABOLISM	PLANT_VITAMIN-HEME|SIRO-BIOSYNTHESIS	hemH|ywfI->PGPT0008485	1
PHYTOHORMONE|PLANT_SIGNAL_PRODUCTION	PLANT_VITAMIN_RELATED_HEME_METABOLISM	PLANT_VITAMIN-HEME|SIRO-BIOSYNTHESIS	hemL->PGPT0003680	2
PHYTOHORMONE|PLANT_SIGNAL_PRODUCTION	PLANT_VITAMIN_RELATED_HEME_METABOLISM	PLANT_VITAMIN-HEME|SIRO-BIOSYNTHESIS	ctaA->PGPT0008525	1
PHYTOHORMONE|PLANT_SIGNAL_PRODUCTION	PLANT_VITAMIN_RELATED_HEME_METABOLISM	PLANT_VITAMIN-HEME|SIRO-BIOSYNTHESIS	ctaB|cyoE->PGPT0008520	1
PHYTOHORMONE|PLANT_SIGNAL_PRODUCTION	PLANT_VITAMIN_RELATED_HEME_METABOLISM	PLANT_VITAMIN-HEME|SIRO-BIOSYNTHESIS	cysG->PGPT0003690	1
PHYTOHORMONE|PLANT_SIGNAL_PRODUCTION	PLANT_VITAMIN_RELATED_HEME_METABOLISM	PLANT_VITAMIN-HEME|SIRO-BIOSYNTHESIS	gltX->PGPT0008460	2
PHYTOHORMONE|PLANT_SIGNAL_PRODUCTION	PLANT_VITAMIN_RELATED_HEME_METABOLISM	PLANT_VITAMIN-HEME|SIRO-BIOSYNTHESIS	hemB->PGPT0003655	1
PHYTOHORMONE|PLANT_SIGNAL_PRODUCTION	PLANT_VITAMIN_RELATED_HEME_METABOLISM	PLANT_VITAMIN-HEME|SIRO-BIOSYNTHESIS	hemC->PGPT0003660	1
PHYTOHORMONE|PLANT_SIGNAL_PRODUCTION	PLANT_VITAMIN_RELATED_HEME_METABOLISM	PLANT_VITAMIN-HEME|SIRO-BIOSYNTHESIS	hemD->PGPT0003665	1
PHYTOHORMONE|PLANT_SIGNAL_PRODUCTION	PLANT_VITAMIN_RELATED_HEME_METABOLISM	PLANT_VITAMIN-HEME|SIRO-BIOSYNTHESIS	hemF->PGPT0003205	1
PHYTOHORMONE|PLANT_SIGNAL_PRODUCTION	PLANT_VITAMIN_RELATED_HEME_METABOLISM	PLANT_VITAMIN-HEME|SIRO-BIOSYNTHESIS	hemL->PGPT0003680	2
PHYTOHORMONE|PLANT_SIGNAL_PRODUCTION	PLANT_VITAMIN_RELATED_HEME_METABOLISM	PLANT_VITAMIN-HEME|SIRO-BIOSYNTHESIS	hemY->PGPT0008475	1
PHYTOHORMONE|PLANT_SIGNAL_PRODUCTION	PLANT_VITAMIN_RESTORAGE-LIPOIC_ACID	PLANT_VITAMIN_RESTORAGE-LIPOIC_ACID_BIOSYNTHESIS	lipA->PGPT0003935	1
PHYTOHORMONE|PLANT_SIGNAL_PRODUCTION	PLANT_VITAMIN-MOLYBDENUM_COFACTOR_METABOLISM	PLANT_VITAMIN-MOLYBDENUM_COFACTOR_BIOSYNTHESIS	moaA->PGPT0008410	1
PHYTOHORMONE|PLANT_SIGNAL_PRODUCTION	PLANT_VITAMIN-MOLYBDENUM_COFACTOR_METABOLISM	PLANT_VITAMIN-MOLYBDENUM_COFACTOR_TRANSPORT	modF->PGPT0008450	1
PHYTOHORMONE|PLANT_SIGNAL_PRODUCTION	PLANT_VITAMIN-MOLYBDENUM_COFACTOR_METABOLISM	PLANT_VITAMIN-MOLYBDENUM_COFACTOR_BIOSYNTHESIS	moaX->PGPT0008415	1
BIO-FERTILIZATION	P-SOLUBILISATION-ORGANIC_ACID_METABOLISM	P-SOLUBILISATION-ACETIC_ACID_BIOSYNTHESIS	aceF|pdhC->PGPT0001390	1
BIO-FERTILIZATION	P-SOLUBILISATION-ORGANIC_ACID_METABOLISM	P-SOLUBILISATION-FORMIC_ACID_BIOSYNTHESIS	fmdA|amiE|amiF->PGPT0000620	1
BIO-FERTILIZATION	P-SOLUBILISATION-ORGANIC_ACID_METABOLISM	P-SOLUBILISATION-FUMARIC_ACID_BIOSYNTHESIS	ycgM->PGPT0001625	1
BIO-FERTILIZATION	P-SOLUBILISATION-ORGANIC_ACID_METABOLISM	P-SOLUBILISATION-GALACTONIC_ACID_BIOSYNTHESIS	dgoD->PGPT0002220	3
BIO-FERTILIZATION	P-SOLUBILISATION-ORGANIC_ACID_METABOLISM	P-SOLUBILISATION-GLUCONIC_ACID-PQQ_PATHWAY	pqqL|yddC->PGPT0001280	1
BIO-FERTILIZATION	P-SOLUBILISATION-ORGANIC_ACID_METABOLISM	P-SOLUBILISATION-KETO-GLUCONATE_BIOSYNTHESIS	dkgA->PGPT0001320	1
BIO-FERTILIZATION	P-SOLUBILISATION-ORGANIC_ACID_METABOLISM	P-SOLUBILISATION-KETOGLUTARIC_ACID_BIOSYNTHESIS	icd->PGPT0001170	1
BIO-FERTILIZATION	P-SOLUBILISATION-ORGANIC_ACID_METABOLISM	P-SOLUBILISATION-LACTIC_ACID_BIOSYNTHESIS	lldD->PGPT0001765	1
BIO-FERTILIZATION	P-SOLUBILISATION-ORGANIC_ACID_METABOLISM	P-SOLUBILISATION-LACTIC_ACID_BIOSYNTHESIS	lra6->PGPT0001745	2
BIO-FERTILIZATION	P-SOLUBILISATION-ORGANIC_ACID_METABOLISM	P-SOLUBILISATION-MALIC_ACID_BIOSYNTHESIS	fumC->PGPT0001650	1
BIO-FERTILIZATION	P-SOLUBILISATION-ORGANIC_ACID_METABOLISM	P-SOLUBILISATION-MALIC_ACID_BIOSYNTHESIS	mdh->PGPT0001435	1
BIO-FERTILIZATION	P-SOLUBILISATION-ORGANIC_ACID_METABOLISM	P-SOLUBILISATION-OXALACETIC_ACID_BIOSYNTHESIS	mdh->PGPT0001435	1
BIO-FERTILIZATION	P-SOLUBILISATION-ORGANIC_ACID_METABOLISM	P-SOLUBILISATION-OXALACETIC_ACID_BIOSYNTHESIS	pckA->PGPT0001405	1
BIO-FERTILIZATION	P-SOLUBILISATION-ORGANIC_ACID_METABOLISM	P-SOLUBILISATION-PROPIONIC_ACID_BIOSYNTHESIS	aco|acx->PGPT0002290	2
BIO-FERTILIZATION	P-SOLUBILISATION-ORGANIC_ACID_METABOLISM	P-SOLUBILISATION-PROPIONIC_ACID_BIOSYNTHESIS	acs->PGPT0002265	1
BIO-FERTILIZATION	P-SOLUBILISATION-ORGANIC_ACID_METABOLISM	P-SOLUBILISATION-PROPIONIC_ACID_BIOSYNTHESIS	dml->PGPT0002100	1
BIO-FERTILIZATION	P-SOLUBILISATION-ORGANIC_ACID_METABOLISM	P-SOLUBILISATION-PYRUVIC_ACID_BIOSYNTHESIS	dapA|mosA->PGPT0002080	2
BIO-FERTILIZATION	P-SOLUBILISATION-ORGANIC_ACID_METABOLISM	P-SOLUBILISATION-PYRUVIC_ACID_BIOSYNTHESIS	dml->PGPT0002100	1
BIO-FERTILIZATION	P-SOLUBILISATION-ORGANIC_ACID_METABOLISM	P-SOLUBILISATION-PYRUVIC_ACID_BIOSYNTHESIS	lldD->PGPT0001765	1
BIO-FERTILIZATION	P-SOLUBILISATION-ORGANIC_ACID_METABOLISM	P-SOLUBILISATION-PYRUVIC_ACID_BIOSYNTHESIS	metC->PGPT0001995	1
BIO-FERTILIZATION	P-SOLUBILISATION-ORGANIC_ACID_METABOLISM	P-SOLUBILISATION-PYRUVIC_ACID_BIOSYNTHESIS	ycgM->PGPT0001625	1
BIO-FERTILIZATION	P-SOLUBILISATION-ORGANIC_ACID_METABOLISM	P-SOLUBILISATION-SUCCINIC_ACID_ACID_BIOSYNTHESIS	frdA->PGPT0001115	1
BIO-FERTILIZATION	P-SOLUBILISATION-ORGANIC_ACID_METABOLISM	P-SOLUBILISATION-SUCCINIC_ACID_ACID_BIOSYNTHESIS	gabD->PGPT0001580	3
BIO-FERTILIZATION	P-SOLUBILISATION-ORGANIC_ACID_METABOLISM	P-SOLUBILISATION-SUCCINIC_ACID_ACID_BIOSYNTHESIS	icd->PGPT0001170	1
BIO-FERTILIZATION	P-SOLUBILISATION-ORGANIC_ACID_METABOLISM	P-SOLUBILISATION-SUCCINIC_ACID_ACID_BIOSYNTHESIS	prpB->PGPT0001555	1
BIO-FERTILIZATION	P-SOLUBILISATION-ORGANIC_ACID_METABOLISM	P-SOLUBILISATION-SUCCINIC_ACID_ACID_BIOSYNTHESIS	sucB->PGPT0001535	1
BIO-FERTILIZATION	P-SOLUBILISATION-ORGANIC_ACID_METABOLISM	P-SOLUBILISATION-VALERIC_ACID_BIOSYNTHESIS	ilvD->PGPT0001875	1
BIO-FERTILIZATION	P-SOLUBILISATION-ORGANIC_ACID_METABOLISM	P-SOLUBILISATION-VALERIC_ACID_BIOSYNTHESIS	paaF|echA->PGPT0001860	2
BIO-FERTILIZATION	P-SOLUBILISATION-ORGANIC_ACID_METABOLISM	P-SOLUBILISATION_D_GLUCONATE_BIOSYNTHESIS	gnl->PGPT0001285	1
BIO-FERTILIZATION	P-SOLUBILISATION-ORGANIC_ACID_METABOLISM	P-SOLUBILISATION-ACETIC_ACID_BIOSYNTHESIS	aceF|pdhC->PGPT0001390	1
BIO-FERTILIZATION	P-SOLUBILISATION-ORGANIC_ACID_METABOLISM	P-SOLUBILISATION-ACETIC_ACID_BIOSYNTHESIS	ackA->PGPT0001360	1
BIO-FERTILIZATION	P-SOLUBILISATION-ORGANIC_ACID_METABOLISM	P-SOLUBILISATION-ACETIC_ACID_BIOSYNTHESIS	lpd|pdhD->PGPT0001380	1
BIO-FERTILIZATION	P-SOLUBILISATION-ORGANIC_ACID_METABOLISM	P-SOLUBILISATION-ACETIC_ACID_BIOSYNTHESIS	maeA|sfcA|ywkA->PGPT0001350	1
BIO-FERTILIZATION	P-SOLUBILISATION-ORGANIC_ACID_METABOLISM	P-SOLUBILISATION-ACONITIC_ACID_BIOSYNTHESIS	acnA->PGPT0001465	2
BIO-FERTILIZATION	P-SOLUBILISATION-ORGANIC_ACID_METABOLISM	P-SOLUBILISATION-ACONITIC_ACID_BIOSYNTHESIS	acnB->PGPT0001470	1
BIO-FERTILIZATION	P-SOLUBILISATION-ORGANIC_ACID_METABOLISM	P-SOLUBILISATION-ACONITIC_ACID_BIOSYNTHESIS	prpF->PGPT0001520	2
BIO-FERTILIZATION	P-SOLUBILISATION-ORGANIC_ACID_METABOLISM	P-SOLUBILISATION-BUTYRIC_ACID_BIOSYNTHESIS	tesB->PGPT0001835	1
BIO-FERTILIZATION	P-SOLUBILISATION-ORGANIC_ACID_METABOLISM	P-SOLUBILISATION-BUTYRIC_ACID_BIOSYNTHESIS	ybgC->PGPT0001850	1
BIO-FERTILIZATION	P-SOLUBILISATION-ORGANIC_ACID_METABOLISM	P-SOLUBILISATION-CITRIC_ACID_BIOSYNTHESIS	CS|gltA->PGPT0001455	2
BIO-FERTILIZATION	P-SOLUBILISATION-ORGANIC_ACID_METABOLISM	P-SOLUBILISATION-CITRIC_ACID_BIOSYNTHESIS	aclA->PGPT0001410	1
BIO-FERTILIZATION	P-SOLUBILISATION-ORGANIC_ACID_METABOLISM	P-SOLUBILISATION-CITRIC_ACID_BIOSYNTHESIS	aclB->PGPT0001415	1
BIO-FERTILIZATION	P-SOLUBILISATION-ORGANIC_ACID_METABOLISM	P-SOLUBILISATION-CITRIC_ACID_BIOSYNTHESIS	acnA->PGPT0001465	2
BIO-FERTILIZATION	P-SOLUBILISATION-ORGANIC_ACID_METABOLISM	P-SOLUBILISATION-CITRIC_ACID_BIOSYNTHESIS	acnB->PGPT0001470	1
BIO-FERTILIZATION	P-SOLUBILISATION-ORGANIC_ACID_METABOLISM	P-SOLUBILISATION-FORMIC_ACID_BIOSYNTHESIS	fmdA|amiE|amiF->PGPT0000620	2
BIO-FERTILIZATION	P-SOLUBILISATION-ORGANIC_ACID_METABOLISM	P-SOLUBILISATION-FORMIC_ACID_BIOSYNTHESIS	frc|yfdW->PGPT0002130	1
BIO-FERTILIZATION	P-SOLUBILISATION-ORGANIC_ACID_METABOLISM	P-SOLUBILISATION-FORMIC_ACID_BIOSYNTHESIS	frmB|fghA->PGPT0002120	2
BIO-FERTILIZATION	P-SOLUBILISATION-ORGANIC_ACID_METABOLISM	P-SOLUBILISATION-FUMARIC_ACID_BIOSYNTHESIS	faaH->PGPT0001615	1
BIO-FERTILIZATION	P-SOLUBILISATION-ORGANIC_ACID_METABOLISM	P-SOLUBILISATION-FUMARIC_ACID_BIOSYNTHESIS	fahA->PGPT0001610	1
BIO-FERTILIZATION	P-SOLUBILISATION-ORGANIC_ACID_METABOLISM	P-SOLUBILISATION-FUMARIC_ACID_BIOSYNTHESIS	hpaF->PGPT0001630	1
BIO-FERTILIZATION	P-SOLUBILISATION-ORGANIC_ACID_METABOLISM	P-SOLUBILISATION-FUMARIC_ACID_BIOSYNTHESIS	sdhA|frdA->PGPT0001605	1
BIO-FERTILIZATION	P-SOLUBILISATION-ORGANIC_ACID_METABOLISM	P-SOLUBILISATION-FUMARIC_ACID_BIOSYNTHESIS	sdhB|frdB->PGPT0001600	1
BIO-FERTILIZATION	P-SOLUBILISATION-ORGANIC_ACID_METABOLISM	P-SOLUBILISATION-GALACTONIC_ACID_BIOSYNTHESIS	dgoD->PGPT0002220	6
BIO-FERTILIZATION	P-SOLUBILISATION-ORGANIC_ACID_METABOLISM	P-SOLUBILISATION-GLUCONIC_ACID-PQQ_PATHWAY	argD|pqqI->PGPT0014253	1
BIO-FERTILIZATION	P-SOLUBILISATION-ORGANIC_ACID_METABOLISM	P-SOLUBILISATION-GLUCONIC_ACID-PQQ_PATHWAY	pqqF->PGPT0001270	1
BIO-FERTILIZATION	P-SOLUBILISATION-ORGANIC_ACID_METABOLISM	P-SOLUBILISATION-GLYCOLIC_ACID_BIOSYNTHESIS	aldA->PGPT0001725	1
BIO-FERTILIZATION	P-SOLUBILISATION-ORGANIC_ACID_METABOLISM	P-SOLUBILISATION-GLYOXYLIC_ACID_BIOSYNTHESIS	aceA->PGPT0001550	2
BIO-FERTILIZATION	P-SOLUBILISATION-ORGANIC_ACID_METABOLISM	P-SOLUBILISATION-KETO-GLUCONATE_BIOSYNTHESIS	dkgA->PGPT0001320	1
BIO-FERTILIZATION	P-SOLUBILISATION-ORGANIC_ACID_METABOLISM	P-SOLUBILISATION-LACTIC_ACID_BIOSYNTHESIS	aldA->PGPT0001725	1
BIO-FERTILIZATION	P-SOLUBILISATION-ORGANIC_ACID_METABOLISM	P-SOLUBILISATION-LACTIC_ACID_BIOSYNTHESIS	gloB|gloC->PGPT0001770	2
BIO-FERTILIZATION	P-SOLUBILISATION-ORGANIC_ACID_METABOLISM	P-SOLUBILISATION-LACTIC_ACID_BIOSYNTHESIS	ldh->PGPT0001760	1
BIO-FERTILIZATION	P-SOLUBILISATION-ORGANIC_ACID_METABOLISM	P-SOLUBILISATION-LACTIC_ACID_BIOSYNTHESIS	ldhA->PGPT0001755	1
BIO-FERTILIZATION	P-SOLUBILISATION-ORGANIC_ACID_METABOLISM	P-SOLUBILISATION-LACTIC_ACID_BIOSYNTHESIS	lldD->PGPT0001765	4
BIO-FERTILIZATION	P-SOLUBILISATION-ORGANIC_ACID_METABOLISM	P-SOLUBILISATION-LACTIC_ACID_BIOSYNTHESIS	lra6->PGPT0001745	1
BIO-FERTILIZATION	P-SOLUBILISATION-ORGANIC_ACID_METABOLISM	P-SOLUBILISATION-LACTIC_ACID_TRANSPORT	JEN_Homologous->PGPT0001795	2
BIO-FERTILIZATION	P-SOLUBILISATION-ORGANIC_ACID_METABOLISM	P-SOLUBILISATION-MALIC_ACID_BIOSYNTHESIS	fumA|fumB->PGPT0001635	1
BIO-FERTILIZATION	P-SOLUBILISATION-ORGANIC_ACID_METABOLISM	P-SOLUBILISATION-MALIC_ACID_BIOSYNTHESIS	fumC->PGPT0001650	1
BIO-FERTILIZATION	P-SOLUBILISATION-ORGANIC_ACID_METABOLISM	P-SOLUBILISATION-MALIC_ACID_BIOSYNTHESIS	maeA|sfcA|ywkA->PGPT0001350	1
BIO-FERTILIZATION	P-SOLUBILISATION-ORGANIC_ACID_METABOLISM	P-SOLUBILISATION-MALIC_ACID_BIOSYNTHESIS	maeB->PGPT0001685	2
BIO-FERTILIZATION	P-SOLUBILISATION-ORGANIC_ACID_METABOLISM	P-SOLUBILISATION-MALIC_ACID_BIOSYNTHESIS	mdh->PGPT0001435	1
BIO-FERTILIZATION	P-SOLUBILISATION-ORGANIC_ACID_METABOLISM	P-SOLUBILISATION-MALIC_ACID_BIOSYNTHESIS	mqo->PGPT0001440	1
BIO-FERTILIZATION	P-SOLUBILISATION-ORGANIC_ACID_METABOLISM	P-SOLUBILISATION-OXALACETIC_ACID_BIOSYNTHESIS	aceB|glcB->PGPT0001445	1
BIO-FERTILIZATION	P-SOLUBILISATION-ORGANIC_ACID_METABOLISM	P-SOLUBILISATION-OXALACETIC_ACID_BIOSYNTHESIS	aclA->PGPT0001410	1
BIO-FERTILIZATION	P-SOLUBILISATION-ORGANIC_ACID_METABOLISM	P-SOLUBILISATION-OXALACETIC_ACID_BIOSYNTHESIS	aclB->PGPT0001415	1
BIO-FERTILIZATION	P-SOLUBILISATION-ORGANIC_ACID_METABOLISM	P-SOLUBILISATION-OXALACETIC_ACID_BIOSYNTHESIS	mdh->PGPT0001435	1
BIO-FERTILIZATION	P-SOLUBILISATION-ORGANIC_ACID_METABOLISM	P-SOLUBILISATION-OXALACETIC_ACID_BIOSYNTHESIS	mqo->PGPT0001440	1
BIO-FERTILIZATION	P-SOLUBILISATION-ORGANIC_ACID_METABOLISM	P-SOLUBILISATION-OXALACETIC_ACID_BIOSYNTHESIS	pyc->PGPT0001420	1
BIO-FERTILIZATION	P-SOLUBILISATION-ORGANIC_ACID_METABOLISM	P-SOLUBILISATION-PROPIONIC_ACID_BIOSYNTHESIS	ackA->PGPT0001360	1
BIO-FERTILIZATION	P-SOLUBILISATION-ORGANIC_ACID_METABOLISM	P-SOLUBILISATION-PROPIONIC_ACID_BIOSYNTHESIS	acs->PGPT0002265	2
BIO-FERTILIZATION	P-SOLUBILISATION-ORGANIC_ACID_METABOLISM	P-SOLUBILISATION-PROPIONIC_ACID_BIOSYNTHESIS	bcd->PGPT0002285	1
BIO-FERTILIZATION	P-SOLUBILISATION-ORGANIC_ACID_METABOLISM	P-SOLUBILISATION-PROPIONIC_ACID_BIOSYNTHESIS	mmsA|iolA->PGPT0002295	2
BIO-FERTILIZATION	P-SOLUBILISATION-ORGANIC_ACID_METABOLISM	P-SOLUBILISATION-PROPIONIC_ACID_BIOSYNTHESIS	prpE->PGPT0002270	2
BIO-FERTILIZATION	P-SOLUBILISATION-ORGANIC_ACID_METABOLISM	P-SOLUBILISATION-PYRUVIC_ACID_BIOSYNTHESIS	alaA->PGPT0001880	1
BIO-FERTILIZATION	P-SOLUBILISATION-ORGANIC_ACID_METABOLISM	P-SOLUBILISATION-PYRUVIC_ACID_BIOSYNTHESIS	aldA->PGPT0001725	1
BIO-FERTILIZATION	P-SOLUBILISATION-ORGANIC_ACID_METABOLISM	P-SOLUBILISATION-PYRUVIC_ACID_BIOSYNTHESIS	cuyA->PGPT0002000	1
BIO-FERTILIZATION	P-SOLUBILISATION-ORGANIC_ACID_METABOLISM	P-SOLUBILISATION-PYRUVIC_ACID_BIOSYNTHESIS	dapA|mosA->PGPT0002080	2
BIO-FERTILIZATION	P-SOLUBILISATION-ORGANIC_ACID_METABOLISM	P-SOLUBILISATION-PYRUVIC_ACID_BIOSYNTHESIS	dgdA->PGPT0001910	1
BIO-FERTILIZATION	P-SOLUBILISATION-ORGANIC_ACID_METABOLISM	P-SOLUBILISATION-PYRUVIC_ACID_BIOSYNTHESIS	dld->PGPT0001890	4
BIO-FERTILIZATION	P-SOLUBILISATION-ORGANIC_ACID_METABOLISM	P-SOLUBILISATION-PYRUVIC_ACID_BIOSYNTHESIS	hpaF->PGPT0001630	1
BIO-FERTILIZATION	P-SOLUBILISATION-ORGANIC_ACID_METABOLISM	P-SOLUBILISATION-PYRUVIC_ACID_BIOSYNTHESIS	ilvA|tdcB->PGPT0001960	2
BIO-FERTILIZATION	P-SOLUBILISATION-ORGANIC_ACID_METABOLISM	P-SOLUBILISATION-PYRUVIC_ACID_BIOSYNTHESIS	ldh->PGPT0001760	1
BIO-FERTILIZATION	P-SOLUBILISATION-ORGANIC_ACID_METABOLISM	P-SOLUBILISATION-PYRUVIC_ACID_BIOSYNTHESIS	ldhA->PGPT0001755	1
BIO-FERTILIZATION	P-SOLUBILISATION-ORGANIC_ACID_METABOLISM	P-SOLUBILISATION-PYRUVIC_ACID_BIOSYNTHESIS	lldD->PGPT0001765	4
BIO-FERTILIZATION	P-SOLUBILISATION-ORGANIC_ACID_METABOLISM	P-SOLUBILISATION-PYRUVIC_ACID_BIOSYNTHESIS	maeA|sfcA|ywkA->PGPT0001350	1
BIO-FERTILIZATION	P-SOLUBILISATION-ORGANIC_ACID_METABOLISM	P-SOLUBILISATION-PYRUVIC_ACID_BIOSYNTHESIS	maeB->PGPT0001685	2
BIO-FERTILIZATION	P-SOLUBILISATION-ORGANIC_ACID_METABOLISM	P-SOLUBILISATION-PYRUVIC_ACID_BIOSYNTHESIS	metB|met|cysA->PGPT0001980	3
BIO-FERTILIZATION	P-SOLUBILISATION-ORGANIC_ACID_METABOLISM	P-SOLUBILISATION-PYRUVIC_ACID_BIOSYNTHESIS	metC->PGPT0001995	1
BIO-FERTILIZATION	P-SOLUBILISATION-ORGANIC_ACID_METABOLISM	P-SOLUBILISATION-PYRUVIC_ACID_BIOSYNTHESIS	patB|malY->PGPT0001990	2
BIO-FERTILIZATION	P-SOLUBILISATION-ORGANIC_ACID_METABOLISM	P-SOLUBILISATION-PYRUVIC_ACID_BIOSYNTHESIS	pps|ppsA->PGPT0002035	1
BIO-FERTILIZATION	P-SOLUBILISATION-ORGANIC_ACID_METABOLISM	P-SOLUBILISATION-PYRUVIC_ACID_BIOSYNTHESIS	pyk->PGPT0002020	1
BIO-FERTILIZATION	P-SOLUBILISATION-ORGANIC_ACID_METABOLISM	P-SOLUBILISATION-PYRUVIC_ACID_BIOSYNTHESIS	sds->PGPT0001965	2
BIO-FERTILIZATION	P-SOLUBILISATION-ORGANIC_ACID_METABOLISM	P-SOLUBILISATION-PYRUVIC_ACID_BIOSYNTHESIS	sgaA->PGPT0001920	1
BIO-FERTILIZATION	P-SOLUBILISATION-ORGANIC_ACID_METABOLISM	P-SOLUBILISATION-PYRUVIC_ACID_BIOSYNTHESIS	sseA->PGPT0002045	2
BIO-FERTILIZATION	P-SOLUBILISATION-ORGANIC_ACID_METABOLISM	P-SOLUBILISATION-PYRUVIC_ACID_BIOSYNTHESIS	ttuC|dmlA->PGPT0001905	1
BIO-FERTILIZATION	P-SOLUBILISATION-ORGANIC_ACID_METABOLISM	P-SOLUBILISATION-PYRUVIC_ACID_BIOSYNTHESIS	yjhH|yagE->PGPT0002095	1
BIO-FERTILIZATION	P-SOLUBILISATION-ORGANIC_ACID_METABOLISM	P-SOLUBILISATION-SUCCINIC_ACID_ACID_BIOSYNTHESIS	aceA->PGPT0001550	2
BIO-FERTILIZATION	P-SOLUBILISATION-ORGANIC_ACID_METABOLISM	P-SOLUBILISATION-SUCCINIC_ACID_ACID_BIOSYNTHESIS	frdA->PGPT0001115	1
BIO-FERTILIZATION	P-SOLUBILISATION-ORGANIC_ACID_METABOLISM	P-SOLUBILISATION-SUCCINIC_ACID_ACID_BIOSYNTHESIS	gabD->PGPT0001580	7
BIO-FERTILIZATION	P-SOLUBILISATION-ORGANIC_ACID_METABOLISM	P-SOLUBILISATION-SUCCINIC_ACID_ACID_BIOSYNTHESIS	hpaI|hpcH->PGPT0001575	5
BIO-FERTILIZATION	P-SOLUBILISATION-ORGANIC_ACID_METABOLISM	P-SOLUBILISATION-SUCCINIC_ACID_ACID_BIOSYNTHESIS	metB|met|cysA->PGPT0001980	3
BIO-FERTILIZATION	P-SOLUBILISATION-ORGANIC_ACID_METABOLISM	P-SOLUBILISATION-SUCCINIC_ACID_ACID_BIOSYNTHESIS	prpB->PGPT0001555	2
BIO-FERTILIZATION	P-SOLUBILISATION-ORGANIC_ACID_METABOLISM	P-SOLUBILISATION-SUCCINIC_ACID_ACID_BIOSYNTHESIS	sucA->PGPT0001530	1
BIO-FERTILIZATION	P-SOLUBILISATION-ORGANIC_ACID_METABOLISM	P-SOLUBILISATION-SUCCINIC_ACID_ACID_BIOSYNTHESIS	sucD->PGPT0001540	1
BIO-FERTILIZATION	P-SOLUBILISATION-ORGANIC_ACID_METABOLISM	P-SOLUBILISATION-TARTARIC_ACID_BIOSYNTHESIS	ttuC|dmlA->PGPT0001905	1
BIO-FERTILIZATION	P-SOLUBILISATION-ORGANIC_ACID_METABOLISM	P-SOLUBILISATION-TARTARIC_ACID_TRANSPORT	ttuB->PGPT0002325	1
BIO-FERTILIZATION	P-SOLUBILISATION-ORGANIC_ACID_METABOLISM	P-SOLUBILISATION-VALERIC_ACID_BIOSYNTHESIS	alaA->PGPT0001880	1
BIO-FERTILIZATION	P-SOLUBILISATION-ORGANIC_ACID_METABOLISM	P-SOLUBILISATION-VALERIC_ACID_BIOSYNTHESIS	ilvD->PGPT0001875	2
BIO-FERTILIZATION	P-SOLUBILISATION-ORGANIC_ACID_METABOLISM	P-SOLUBILISATION-VALERIC_ACID_BIOSYNTHESIS	paaF|echA->PGPT0001860	2
BIO-FERTILIZATION	P-SOLUBILISATION-ORGANIC_ACID_METABOLISM	P-SOLUBILISATION_D_GLUCONATE_BIOSYNTHESIS	gnl->PGPT0001285	1
BIO-FERTILIZATION	P-SOLUBILISATION-OTHER_ACID_METABOLISM	P-SOLUBILISATION-SULFURIC_ACID_BIOSYNTHESIS	SUOX_like->PGPT0002375	1
BIO-FERTILIZATION	P-SOLUBILISATION-OTHER_ACID_METABOLISM	P-SOLUBILISATION-SULFURIC_ACID_BIOSYNTHESIS	cysNC->PGPT0002395	1
BIO-FERTILIZATION	P-SOLUBILISATION-OTHER_ACID_METABOLISM	P-SOLUBILISATION-CARBONIC_ACID_BIOSYNTHESIS	cah->PGPT0002420	1
BIO-FERTILIZATION	P-SOLUBILISATION-OTHER_ACID_METABOLISM	P-SOLUBILISATION-CARBONIC_ACID_BIOSYNTHESIS	cynT|can->PGPT0002415	3
BIO-FERTILIZATION	P-SOLUBILISATION-OTHER_ACID_METABOLISM	P-SOLUBILISATION-PHOSPHONATE_DEGRADATION	phnY->PGPT0002500	2
BIO-FERTILIZATION	P-SOLUBILISATION-OTHER_ACID_METABOLISM	P-SOLUBILISATION-SULFURIC_ACID_BIOSYNTHESIS	SUOX_like->PGPT0002375	2
BIO-FERTILIZATION	P-SOLUBILISATION-OTHER_ACID_METABOLISM	P-SOLUBILISATION-SULFURIC_ACID_BIOSYNTHESIS	sat|met3->PGPT0002410	1
BIO-FERTILIZATION	P-SOLUBILISATION-PHOSPHATASE_ACTIVITY	P-SOLUBILISATION-ALKALINE_PHOSPHATASE	phoA->PGPT0002570	2
BIO-FERTILIZATION	P-SOLUBILISATION-PHOSPHATASE_ACTIVITY	P-SOLUBILISATION-ALKALINE_PHOSPHATASE	phoD->PGPT0002575	1
BIO-FERTILIZATION	P-SOLUBILISATION-PHOSPHATASE_ACTIVITY	P-SOLUBILISATION-EXOPOLYPHOSPHATASE	ppx|ppx_gppA->PGPT0002595	1
BIO-FERTILIZATION	P-SOLUBILISATION-PHOSPHATASE_ACTIVITY	P-SOLUBILISATION-INORGANIC_PHOSPHATASE	ppa->PGPT0002600	2
BIO-FERTILIZATION	P-SOLUBILISATION-PHOSPHATE_METABOLISM	P-SOLUBILISATION-PHOSPAHTE_HOMEOSTASIS|REGULATION	ppk->PGPT0002685	1
BIO-FERTILIZATION	P-SOLUBILISATION-PHOSPHATE_METABOLISM	P-SOLUBILISATION-PHOSPHATE_TRANSPORT	TC_PIT->PGPT0002655	1
PUTATIVE_FUNCTIONS	PUTATIVE-ENERGY_METABOLISM	PUTATIVE-MITOCHONDRIAL_FERREDOXIN	fdx|fdxB->PGPT0030805	1
PUTATIVE_FUNCTIONS	PUTATIVE-ENERGY_METABOLISM	PUTATIVE-PHOTOSYNTHESIS_ELECTRON_TRANSFER	petA->PGPT0030835	1
PUTATIVE_FUNCTIONS	PUTATIVE-ENERGY_METABOLISM	PUTATIVE-PHOTOSYNTHESIS_ELECTRON_TRANSFER	petC->PGPT0030845	1
PUTATIVE_FUNCTIONS	PUTATIVE-OXIDOREDUCTASE_ACTIVITY	PUTATIVE-OXIDOREDUCTASE_ACTIVITY-1	yqjQ->PGPT0030485	1
PUTATIVE_FUNCTIONS	PUTATIVE-TANNIN_DEGRADATION	PUTATIVE-TANNIN_DEGRADATION-1	pnbA->PGPT0030515	3
PUTATIVE_FUNCTIONS	PUTATIVE-TANNIN_DEGRADATION	PUTATIVE-TANNIN_DEGRADATION-1	faeB->PGPT0030510	1
PUTATIVE_FUNCTIONS	PUTATIVE-TANNIN_DEGRADATION	PUTATIVE-TANNIN_DEGRADATION-1	pnbA->PGPT0030515	17
PUTATIVE_FUNCTIONS	PUTATIVE-TRANSAMIDASE_ACTIVITY	PUTATIVE-TRANSAMIDASE_ACTIVITY-1	gatB|yqeY->PGPT0030490	1
COLONIZING_PLANT_SYSTEM	ROOT_COLONIZATION_BY_NODULATION	ROOT_NODULATION_METABOLISM	cysNC->PGPT0002395	1
COLONIZING_PLANT_SYSTEM	ROOT_COLONIZATION_BY_NODULATION	ROOT_NODULE_REGULATION	glpA|glpD->PGPT0006775	1
COLONIZING_PLANT_SYSTEM	ROOT_COLONIZATION_BY_NODULATION	ROOT_NODULE_REGULATION	glpK->PGPT0018435	1
COLONIZING_PLANT_SYSTEM	ROOT_COLONIZATION_BY_NODULATION	ROOT_NODULATION_METABOLISM	glmS|nodM->PGPT0017630	1
COLONIZING_PLANT_SYSTEM	ROOT_COLONIZATION_BY_NODULATION	ROOT_NODULATION_METABOLISM	maa|nodL->PGPT0018611	2
COLONIZING_PLANT_SYSTEM	ROOT_COLONIZATION-VITAMIN_B3|NIACIN_METABOLISM	ROOT_COLONIZATION-VITAMIN_B3|NIACIN_BIOSYNTHESIS	npdA->PGPT0013485	1
COLONIZING_PLANT_SYSTEM	ROOT_COLONIZATION-VITAMIN_B3|NIACIN_METABOLISM	ROOT_COLONIZATION-VITAMIN_B3|NIACIN_BIOSYNTHESIS	nudC->PGPT0013440	1
COLONIZING_PLANT_SYSTEM	ROOT_COLONIZATION-VITAMIN_B3|NIACIN_METABOLISM	ROOT_COLONIZATION-VITAMIN_B3|NIACIN_BIOSYNTHESIS	pntB->PGPT0013505	1
COLONIZING_PLANT_SYSTEM	ROOT_COLONIZATION-VITAMIN_B3|NIACIN_METABOLISM	ROOT_COLONIZATION-VITAMIN_B3|NIACIN_BIOSYNTHESIS	iunH->PGPT0013465	3
COLONIZING_PLANT_SYSTEM	ROOT_COLONIZATION-VITAMIN_B3|NIACIN_METABOLISM	ROOT_COLONIZATION-VITAMIN_B3|NIACIN_BIOSYNTHESIS	nadC->PGPT0013370	1
COLONIZING_PLANT_SYSTEM	ROOT_COLONIZATION-VITAMIN_B3|NIACIN_METABOLISM	ROOT_COLONIZATION-VITAMIN_B3|NIACIN_BIOSYNTHESIS	nadE2->PGPT0013450	1
COLONIZING_PLANT_SYSTEM	ROOT_COLONIZATION-VITAMIN_B3|NIACIN_METABOLISM	ROOT_COLONIZATION-VITAMIN_B3|NIACIN_BIOSYNTHESIS	nucA|ushA|yhcR|yfkN->PGPT0013395	2
COLONIZING_PLANT_SYSTEM	ROOT_COLONIZATION-VITAMIN_B3|NIACIN_METABOLISM	ROOT_COLONIZATION-VITAMIN_B3|NIACIN_BIOSYNTHESIS	pncA->PGPT0013470	1
COLONIZING_PLANT_SYSTEM	ROOT_COLONIZATION-VITAMIN_B3|NIACIN_METABOLISM	ROOT_COLONIZATION-VITAMIN_B3|NIACIN_BIOSYNTHESIS	pncB->PGPT0013375	1
COLONIZING_PLANT_SYSTEM	ROOT_COLONIZATION-VITAMIN_B3|NIACIN_METABOLISM	ROOT_COLONIZATION-VITAMIN_B3|NIACIN_BIOSYNTHESIS	pncC2->PGPT0013460	1
COLONIZING_PLANT_SYSTEM	ROOT_COLONIZATION-VITAMIN_B3|NIACIN_METABOLISM	ROOT_COLONIZATION-VITAMIN_B3|NIACIN_BIOSYNTHESIS	surE->PGPT0013405	1
COLONIZING_PLANT_SYSTEM	ROOT_COLONIZATION-VITAMIN_B7|BIOTIN_METABOLISM	ROOT_COLONIZATION-VITAMIN_B7|BIOTIN_BIOSYNTHESIS	fabF->PGPT0008360	1
COLONIZING_PLANT_SYSTEM	ROOT_COLONIZATION-VITAMIN_B7|BIOTIN_METABOLISM	ROOT_COLONIZATION-VITAMIN_B7|BIOTIN_BIOSYNTHESIS	fadD->PGPT0008380	1
COLONIZING_PLANT_SYSTEM	ROOT_COLONIZATION-VITAMIN_B7|BIOTIN_METABOLISM	ROOT_COLONIZATION-VITAMIN_B7|BIOTIN_BIOSYNTHESIS	ymfI|fabG|efpI->PGPT0003180	7
COLONIZING_PLANT_SYSTEM	ROOT_COLONIZATION-VITAMIN_B7|BIOTIN_METABOLISM	ROOT_COLONIZATION-VITAMIN_B7|BIOTIN_BIOSYNTHESIS	BIO3_BIO1->PGPT0022105	1
COLONIZING_PLANT_SYSTEM	ROOT_COLONIZATION-VITAMIN_B7|BIOTIN_METABOLISM	ROOT_COLONIZATION-VITAMIN_B7|BIOTIN_BIOSYNTHESIS	HLCS->PGPT0022125	1
COLONIZING_PLANT_SYSTEM	ROOT_COLONIZATION-VITAMIN_B7|BIOTIN_METABOLISM	ROOT_COLONIZATION-VITAMIN_B7|BIOTIN_BIOSYNTHESIS	atoB->PGPT0008320	1
COLONIZING_PLANT_SYSTEM	ROOT_COLONIZATION-VITAMIN_B7|BIOTIN_METABOLISM	ROOT_COLONIZATION-VITAMIN_B7|BIOTIN_BIOSYNTHESIS	bioB->PGPT0022120	1
COLONIZING_PLANT_SYSTEM	ROOT_COLONIZATION-VITAMIN_B7|BIOTIN_METABOLISM	ROOT_COLONIZATION-VITAMIN_B7|BIOTIN_BIOSYNTHESIS	bioC->PGPT0022060	1
COLONIZING_PLANT_SYSTEM	ROOT_COLONIZATION-VITAMIN_B7|BIOTIN_METABOLISM	ROOT_COLONIZATION-VITAMIN_B7|BIOTIN_BIOSYNTHESIS	bioF->PGPT0022095	1
COLONIZING_PLANT_SYSTEM	ROOT_COLONIZATION-VITAMIN_B7|BIOTIN_METABOLISM	ROOT_COLONIZATION-VITAMIN_B7|BIOTIN_BIOSYNTHESIS	bioJ->PGPT0022080	1
COLONIZING_PLANT_SYSTEM	ROOT_COLONIZATION-VITAMIN_B7|BIOTIN_METABOLISM	ROOT_COLONIZATION-VITAMIN_B7|BIOTIN_BIOSYNTHESIS	fabF->PGPT0008360	2
COLONIZING_PLANT_SYSTEM	ROOT_COLONIZATION-VITAMIN_B7|BIOTIN_METABOLISM	ROOT_COLONIZATION-VITAMIN_B7|BIOTIN_BIOSYNTHESIS	fadD->PGPT0008380	8
COLONIZING_PLANT_SYSTEM	ROOT_COLONIZATION-VITAMIN_B7|BIOTIN_METABOLISM	ROOT_COLONIZATION-VITAMIN_B7|BIOTIN_BIOSYNTHESIS	ymfI|fabG|efpI->PGPT0003180	24
PLANT_IMMUNE_RESPONSE_STIMULATION	SAR-SALICYLIC_ACID_METABOLISM	SAR-SALICYLIC_ACID_TRANSPORT	JEN_Homologous->PGPT0001795	2
BIO-FERTILIZATION	S-ASSSIMILATION-SULFUR_METABOLISM	S-METABOLISM-SULFATE_REDUCTION	cysNC->PGPT0002395	1
BIO-FERTILIZATION	S-ASSSIMILATION-SULFUR_METABOLISM	S-METABOLISM-SULFATE_TRANSPORT	TC_SULP->PGPT0003020	1
BIO-FERTILIZATION	S-ASSSIMILATION-SULFUR_METABOLISM	S-METABOLISM-SULFUR_REGULATION	cysQ->PGPT0002975	2
BIO-FERTILIZATION	S-ASSSIMILATION-SULFUR_METABOLISM	S-METABOLISM-ALKANESULFONATE_DEGRADATION	ssuD->PGPT0003040	4
BIO-FERTILIZATION	S-ASSSIMILATION-SULFUR_METABOLISM	S-METABOLISM-SULFATE_REDUCTION	cysC->PGPT0002780	1
BIO-FERTILIZATION	S-ASSSIMILATION-SULFUR_METABOLISM	S-METABOLISM-SULFATE_REDUCTION	cysH->PGPT0002785	1
BIO-FERTILIZATION	S-ASSSIMILATION-SULFUR_METABOLISM	S-METABOLISM-SULFATE_REDUCTION	cysI->PGPT0002790	1
BIO-FERTILIZATION	S-ASSSIMILATION-SULFUR_METABOLISM	S-METABOLISM-SULFATE_REDUCTION	cysJ->PGPT0002795	1
BIO-FERTILIZATION	S-ASSSIMILATION-SULFUR_METABOLISM	S-METABOLISM-SULFATE_REDUCTION	cysK->PGPT0002810	5
BIO-FERTILIZATION	S-ASSSIMILATION-SULFUR_METABOLISM	S-METABOLISM-SULFATE_REDUCTION	sat|met3->PGPT0002410	1
BIO-FERTILIZATION	S-ASSSIMILATION-SULFUR_METABOLISM	S-METABOLISM-SULFATE_TRANSPORT	TC_SULP->PGPT0003020	1
BIO-FERTILIZATION	S-ASSSIMILATION-SULFUR_METABOLISM	S-METABOLISM-SULFIDE_DEGRADATION	metB|met|cysA->PGPT0001980	3
BIO-FERTILIZATION	S-ASSSIMILATION-SULFUR_METABOLISM	S-METABOLISM-SULFUR_HOMEOSTASIS	nifS|iscS->PGPT0000065	1
BIO-FERTILIZATION	S-ASSSIMILATION-SULFUR_METABOLISM	S-METABOLISM-SULFUR_HOMEOSTASIS	sseA->PGPT0002045	2
BIO-FERTILIZATION	S-ASSSIMILATION-SULFUR_METABOLISM	S-METABOLISM-SULFUR_REGULATION	cysQ->PGPT0002975	1
BIO-FERTILIZATION	S-ASSSIMILATION-SULFUR_METABOLISM	S-METABOLISM-SULFUR_REGULATION	cysS->PGPT0002985	1
BIO-FERTILIZATION	S-ASSSIMILATION-SULFUR_METABOLISM	S-METABOLISM-TAURINE_DEGRADATION	ggt->PGPT0002935	4
STRESS_CONTROL|BIOCONTROL	STRESS_SIGNALLING_PROTEINS	OTHER_STRESS_RESPONSE_PROTEINS	aldH|dhaS->PGPT0006875	2
STRESS_CONTROL|BIOCONTROL	STRESS_SIGNALLING_PROTEINS	OTHER_STRESS_RESPONSE_PROTEINS	csbC->PGPT0015023	1
STRESS_CONTROL|BIOCONTROL	STRESS_SIGNALLING_PROTEINS	OTHER_STRESS_RESPONSE_PROTEINS	gabD->PGPT0001580	3
[truncated: 152 more rows]
